# Supplementary material for: Spatio-temporal coherence of circadian clocks and temporal control of differentiation in Anabaena filaments
Source: mSystems. 2023 Dec 11;9(1):e00700-23. doi: 10.1128/msystems.00700-23 (PMC10805033; doi:10.1128/msystems.00700-23)
Supplement: Table S1 — Scatterplots of the fluorescence intensity from PpecB-gfp expression in adjacent cell pairs along filaments of wild-type background under nitrogen-replete conditions. [file msystems.00700-23-s0002.xlsx]

## Sheet: 1.complete list of motifs
Chromosome query window (FIMO)	Fimo start window	Fimo end window	Start (Pastor)	End (Pastor)	Gene name / TSS position (from Pastor)	Gene ID (CyanoBase)	Gene symbol (CyanoBase)	Gene Description (CyanoBase)	strand	score	p-value	q-value	Matched sequence		Additional Gene name	Early-dif	Late-Dif	Is in Kushige list
BA000019.2	1988921	1989471	1988921	1989471	asr1667	asr1667		unknown protein	+	23.1771	1.91e-10	0.0012	AATATTTAAGATTTTCTTTAGATTT	BA000019.2:1988921-1989471	asr1667			asr1667
BA000019.2	1988929	1989479	1988929	1989471	asr1667	asr1667		unknown protein	+	23.1771	1.91e-10	0.0012	AATATTTAAGATTTTCTTTAGATTT	BA000019.2:1988929-1989479	asr1667			asr1667
BA000019.2	1501225	1501775	1501225	1501775	alr1266	alr1266		hypothetical protein	-	22.28	8.03e-10	0.00337	ATACTTGAATATTTTCTTAAGATTG	BA000019.2:1501225-1501775	alr1266
BA000019.2	1110939	1111489	1110939	1111068	all0955	all0955		hypothetical protein	-	21.64	2.05e-09	0.00515	AAATATTAATTTTTTCTTTATAATT	BA000019.2:1110939-1111489	all0955	all0955
BA000019.2	1111162	1111712	1111162	1111214	all0955	all0955		hypothetical protein	-	21.64	2.05e-09	0.00515	AAATATTAATTTTTTCTTTATAATT	BA000019.2:1111162-1111712	all0955	all0955
BA000019.2	1110939	1111489	1110939	1111489	1111439				-	21.64	2.05e-09	0.00515	AAATATTAATTTTTTCTTTATAATT	BA000019.2:1110939-1111489
BA000019.2	1111162	1111712	1111162	1111489	1111439				-	21.64	2.05e-09	0.00515	AAATATTAATTTTTTCTTTATAATT	BA000019.2:1111162-1111712
BA000019.2	1111162	1111712	1111162	1111712	alr0957	alr0957		ferric uptake regulator	-	21.64	2.05e-09	0.00515	AAATATTAATTTTTTCTTTATAATT	BA000019.2:1111162-1111712	alr0957
BA000019.2	1110939	1111489	1111162	1111489	alr0957	alr0957		ferric uptake regulator	-	21.64	2.05e-09	0.00515	AAATATTAATTTTTTCTTTATAATT	BA000019.2:1110939-1111489	alr0957
BA000019.2	4621362	4621912	4621362	4621912	all3822	all3822	ycf27	two-component response regulator	-	21.3486	3.07e-09	0.00552	ATATCTTAATTTTTCCTTAAGTATT	BA000019.2:4621362-4621912	ycf27
BA000019.2	4621378	4621928	4621378	4621912	all3822	all3822	ycf27	two-component response regulator	-	21.3486	3.07e-09	0.00552	ATATCTTAATTTTTCCTTAAGTATT	BA000019.2:4621378-4621928	ycf27
BA000019.2	4621378	4621928	4621601	4621928	alr3823	alr3823	radA	DNA repair protein RadA	-	21.3486	3.07e-09	0.00552	ATATCTTAATTTTTCCTTAAGTATT	BA000019.2:4621378-4621928	radA
BA000019.2	4621362	4621912	4621601	4621912	alr3823	alr3823	radA	DNA repair protein RadA	-	21.3486	3.07e-09	0.00552	ATATCTTAATTTTTCCTTAAGTATT	BA000019.2:4621362-4621912	radA
BA000019.2	4907319	4907869	4907319	4907806	alr4077	alr4077		hypothetical protein	-	20.36	1.12e-08	0.00811	TCTCTTTTATATTTTCTTTAGATTC	BA000019.2:4907319-4907869	alr4077			alr4077
BA000019.2	4907337	4907887	4907337	4907806	alr4077	alr4077		hypothetical protein	-	20.36	1.12e-08	0.00811	TCTCTTTTATATTTTCTTTAGATTC	BA000019.2:4907337-4907887	alr4077			alr4077
BA000019.2	4907348	4907898	4907348	4907806	alr4077	alr4077		hypothetical protein	-	20.36	1.12e-08	0.00811	TCTCTTTTATATTTTCTTTAGATTC	BA000019.2:4907348-4907898	alr4077			alr4077
BA000019.2	4907365	4907915	4907365	4907806	alr4077	alr4077		hypothetical protein	-	20.36	1.12e-08	0.00811	TCTCTTTTATATTTTCTTTAGATTC	BA000019.2:4907365-4907915	alr4077			alr4077
BA000019.2	4907421	4907971	4907421	4907806	alr4077	alr4077		hypothetical protein	-	20.36	1.12e-08	0.00811	TCTCTTTTATATTTTCTTTAGATTC	BA000019.2:4907421-4907971	alr4077			alr4077
BA000019.2	4907480	4908030	4907480	4907806	alr4077	alr4077		hypothetical protein	-	20.36	1.12e-08	0.00811	TCTCTTTTATATTTTCTTTAGATTC	BA000019.2:4907480-4908030	alr4077			alr4077
BA000019.2	4907745	4908295	4907745	4907806	alr4077	alr4077		hypothetical protein	-	20.36	1.12e-08	0.00811	TCTCTTTTATATTTTCTTTAGATTC	BA000019.2:4907745-4908295	alr4077			alr4077
BA000019.2	4907781	4908331	4907781	4907806	alr4077	alr4077		hypothetical protein	-	20.36	1.12e-08	0.00811	TCTCTTTTATATTTTCTTTAGATTC	BA000019.2:4907781-4908331	alr4077			alr4077
BA000019.2	3753898	3754448	3753898	3754448	3754398				-	20.2857	1.22e-08	0.00811	TTTCTTTAATTATTTCTTTAGATTT	BA000019.2:3753898-3754448
BA000019.2	3753977	3754527	3753977	3754448	3754398				-	20.2857	1.22e-08	0.00811	TTTCTTTAATTATTTCTTTAGATTT	BA000019.2:3753977-3754527
BA000019.2	3754005	3754555	3754005	3754448	3754398				-	20.2857	1.22e-08	0.00811	TTTCTTTAATTATTTCTTTAGATTT	BA000019.2:3754005-3754555
BA000019.2	3754248	3754798	3754248	3754448	3754398				-	20.2857	1.22e-08	0.00811	TTTCTTTAATTATTTCTTTAGATTT	BA000019.2:3754248-3754798
BA000019.2	3754005	3754555	3754005	3754555	3754505				-	20.2857	1.22e-08	0.00811	TTTCTTTAATTATTTCTTTAGATTT	BA000019.2:3754005-3754555
BA000019.2	3753977	3754527	3754005	3754527	3754505				-	20.2857	1.22e-08	0.00811	TTTCTTTAATTATTTCTTTAGATTT	BA000019.2:3753977-3754527
BA000019.2	3753898	3754448	3754005	3754448	3754505				-	20.2857	1.22e-08	0.00811	TTTCTTTAATTATTTCTTTAGATTT	BA000019.2:3753898-3754448
BA000019.2	3754248	3754798	3754248	3754555	3754505				-	20.2857	1.22e-08	0.00811	TTTCTTTAATTATTTCTTTAGATTT	BA000019.2:3754248-3754798
BA000019.2	4907319	4907869	4907319	4907335	4907285				-	20.36	1.12e-08	0.00811	TCTCTTTTATATTTTCTTTAGATTC	BA000019.2:4907319-4907869
BA000019.2	4907421	4907971	4907421	4907971	4907471				-	20.36	1.12e-08	0.00811	TCTCTTTTATATTTTCTTTAGATTC	BA000019.2:4907421-4907971
BA000019.2	4907365	4907915	4907421	4907915	4907471				-	20.36	1.12e-08	0.00811	TCTCTTTTATATTTTCTTTAGATTC	BA000019.2:4907365-4907915
BA000019.2	4907348	4907898	4907421	4907898	4907471				-	20.36	1.12e-08	0.00811	TCTCTTTTATATTTTCTTTAGATTC	BA000019.2:4907348-4907898
BA000019.2	4907337	4907887	4907421	4907887	4907471				-	20.36	1.12e-08	0.00811	TCTCTTTTATATTTTCTTTAGATTC	BA000019.2:4907337-4907887
BA000019.2	4907319	4907869	4907421	4907869	4907471				-	20.36	1.12e-08	0.00811	TCTCTTTTATATTTTCTTTAGATTC	BA000019.2:4907319-4907869
BA000019.2	4907480	4908030	4907480	4907971	4907471				-	20.36	1.12e-08	0.00811	TCTCTTTTATATTTTCTTTAGATTC	BA000019.2:4907480-4908030
BA000019.2	4907745	4908295	4907745	4907971	4907471				-	20.36	1.12e-08	0.00811	TCTCTTTTATATTTTCTTTAGATTC	BA000019.2:4907745-4908295
BA000019.2	4907781	4908331	4907781	4907971	4907471				-	20.36	1.12e-08	0.00811	TCTCTTTTATATTTTCTTTAGATTC	BA000019.2:4907781-4908331
BA000019.2	4907480	4908030	4907480	4908030	4907530				-	20.36	1.12e-08	0.00811	TCTCTTTTATATTTTCTTTAGATTC	BA000019.2:4907480-4908030
BA000019.2	4907421	4907971	4907480	4907971	4907530				-	20.36	1.12e-08	0.00811	TCTCTTTTATATTTTCTTTAGATTC	BA000019.2:4907421-4907971
BA000019.2	4907365	4907915	4907480	4907915	4907530				-	20.36	1.12e-08	0.00811	TCTCTTTTATATTTTCTTTAGATTC	BA000019.2:4907365-4907915
BA000019.2	4907348	4907898	4907480	4907898	4907530				-	20.36	1.12e-08	0.00811	TCTCTTTTATATTTTCTTTAGATTC	BA000019.2:4907348-4907898
BA000019.2	4907337	4907887	4907480	4907887	4907530				-	20.36	1.12e-08	0.00811	TCTCTTTTATATTTTCTTTAGATTC	BA000019.2:4907337-4907887
BA000019.2	4907319	4907869	4907480	4907869	4907530				-	20.36	1.12e-08	0.00811	TCTCTTTTATATTTTCTTTAGATTC	BA000019.2:4907319-4907869
BA000019.2	4907745	4908295	4907745	4908030	4907530				-	20.36	1.12e-08	0.00811	TCTCTTTTATATTTTCTTTAGATTC	BA000019.2:4907745-4908295
BA000019.2	4907781	4908331	4907781	4908030	4907530				-	20.36	1.12e-08	0.00811	TCTCTTTTATATTTTCTTTAGATTC	BA000019.2:4907781-4908331
BA000019.2	4907319	4907869	4907319	4907668	4907618				-	20.36	1.12e-08	0.00811	TCTCTTTTATATTTTCTTTAGATTC	BA000019.2:4907319-4907869
BA000019.2	4907337	4907887	4907337	4907668	4907618				-	20.36	1.12e-08	0.00811	TCTCTTTTATATTTTCTTTAGATTC	BA000019.2:4907337-4907887
BA000019.2	4907348	4907898	4907348	4907668	4907618				-	20.36	1.12e-08	0.00811	TCTCTTTTATATTTTCTTTAGATTC	BA000019.2:4907348-4907898
BA000019.2	4907365	4907915	4907365	4907668	4907618				-	20.36	1.12e-08	0.00811	TCTCTTTTATATTTTCTTTAGATTC	BA000019.2:4907365-4907915
BA000019.2	4907421	4907971	4907421	4907668	4907618				-	20.36	1.12e-08	0.00811	TCTCTTTTATATTTTCTTTAGATTC	BA000019.2:4907421-4907971
BA000019.2	4907480	4908030	4907480	4907668	4907618				-	20.36	1.12e-08	0.00811	TCTCTTTTATATTTTCTTTAGATTC	BA000019.2:4907480-4908030
BA000019.2	4907319	4907869	4907319	4907727	4907677				-	20.36	1.12e-08	0.00811	TCTCTTTTATATTTTCTTTAGATTC	BA000019.2:4907319-4907869
BA000019.2	4907337	4907887	4907337	4907727	4907677				-	20.36	1.12e-08	0.00811	TCTCTTTTATATTTTCTTTAGATTC	BA000019.2:4907337-4907887
BA000019.2	4907348	4907898	4907348	4907727	4907677				-	20.36	1.12e-08	0.00811	TCTCTTTTATATTTTCTTTAGATTC	BA000019.2:4907348-4907898
BA000019.2	4907365	4907915	4907365	4907727	4907677				-	20.36	1.12e-08	0.00811	TCTCTTTTATATTTTCTTTAGATTC	BA000019.2:4907365-4907915
BA000019.2	4907421	4907971	4907421	4907727	4907677				-	20.36	1.12e-08	0.00811	TCTCTTTTATATTTTCTTTAGATTC	BA000019.2:4907421-4907971
BA000019.2	4907480	4908030	4907480	4907727	4907677				-	20.36	1.12e-08	0.00811	TCTCTTTTATATTTTCTTTAGATTC	BA000019.2:4907480-4908030
BA000019.2	4907745	4908295	4907745	4908295	4907795				-	20.36	1.12e-08	0.00811	TCTCTTTTATATTTTCTTTAGATTC	BA000019.2:4907745-4908295
BA000019.2	4907480	4908030	4907745	4908030	4907795				-	20.36	1.12e-08	0.00811	TCTCTTTTATATTTTCTTTAGATTC	BA000019.2:4907480-4908030
BA000019.2	4907421	4907971	4907745	4907971	4907795				-	20.36	1.12e-08	0.00811	TCTCTTTTATATTTTCTTTAGATTC	BA000019.2:4907421-4907971
BA000019.2	4907365	4907915	4907745	4907915	4907795				-	20.36	1.12e-08	0.00811	TCTCTTTTATATTTTCTTTAGATTC	BA000019.2:4907365-4907915
BA000019.2	4907348	4907898	4907745	4907898	4907795				-	20.36	1.12e-08	0.00811	TCTCTTTTATATTTTCTTTAGATTC	BA000019.2:4907348-4907898
BA000019.2	4907337	4907887	4907745	4907887	4907795				-	20.36	1.12e-08	0.00811	TCTCTTTTATATTTTCTTTAGATTC	BA000019.2:4907337-4907887
BA000019.2	4907319	4907869	4907745	4907869	4907795				-	20.36	1.12e-08	0.00811	TCTCTTTTATATTTTCTTTAGATTC	BA000019.2:4907319-4907869
BA000019.2	4907781	4908331	4907781	4908295	4907795				-	20.36	1.12e-08	0.00811	TCTCTTTTATATTTTCTTTAGATTC	BA000019.2:4907781-4908331
BA000019.2	4907781	4908331	4907781	4908331	4908281				-	20.36	1.12e-08	0.00811	TCTCTTTTATATTTTCTTTAGATTC	BA000019.2:4907781-4908331
BA000019.2	4907745	4908295	4907781	4908295	4908281				-	20.36	1.12e-08	0.00811	TCTCTTTTATATTTTCTTTAGATTC	BA000019.2:4907745-4908295
BA000019.2	4907480	4908030	4907781	4908030	4908281				-	20.36	1.12e-08	0.00811	TCTCTTTTATATTTTCTTTAGATTC	BA000019.2:4907480-4908030
BA000019.2	4907421	4907971	4907781	4907971	4908281				-	20.36	1.12e-08	0.00811	TCTCTTTTATATTTTCTTTAGATTC	BA000019.2:4907421-4907971
BA000019.2	4907365	4907915	4907781	4907915	4908281				-	20.36	1.12e-08	0.00811	TCTCTTTTATATTTTCTTTAGATTC	BA000019.2:4907365-4907915
BA000019.2	4907348	4907898	4907781	4907898	4908281				-	20.36	1.12e-08	0.00811	TCTCTTTTATATTTTCTTTAGATTC	BA000019.2:4907348-4907898
BA000019.2	4907337	4907887	4907781	4907887	4908281				-	20.36	1.12e-08	0.00811	TCTCTTTTATATTTTCTTTAGATTC	BA000019.2:4907337-4907887
BA000019.2	4907319	4907869	4907781	4907869	4908281				-	20.36	1.12e-08	0.00811	TCTCTTTTATATTTTCTTTAGATTC	BA000019.2:4907319-4907869
BA000019.2	3753898	3754448	3753898	3754067	alr3101	alr3101		hypothetical protein	-	20.2857	1.22e-08	0.00811	TTTCTTTAATTATTTCTTTAGATTT	BA000019.2:3753898-3754448	alr3101
BA000019.2	3753977	3754527	3753977	3754067	alr3101	alr3101		hypothetical protein	-	20.2857	1.22e-08	0.00811	TTTCTTTAATTATTTCTTTAGATTT	BA000019.2:3753977-3754527	alr3101
BA000019.2	3754005	3754555	3754005	3754067	alr3101	alr3101		hypothetical protein	-	20.2857	1.22e-08	0.00811	TTTCTTTAATTATTTCTTTAGATTT	BA000019.2:3754005-3754555	alr3101
BA000019.2	3753898	3754448	3753898	3754138	alr3102	alr3102		hypothetical protein	-	20.2857	1.22e-08	0.00811	TTTCTTTAATTATTTCTTTAGATTT	BA000019.2:3753898-3754448	alr3102
BA000019.2	3753977	3754527	3753977	3754138	alr3102	alr3102		hypothetical protein	-	20.2857	1.22e-08	0.00811	TTTCTTTAATTATTTCTTTAGATTT	BA000019.2:3753977-3754527	alr3102
BA000019.2	3754005	3754555	3754005	3754138	alr3102	alr3102		hypothetical protein	-	20.2857	1.22e-08	0.00811	TTTCTTTAATTATTTCTTTAGATTT	BA000019.2:3754005-3754555	alr3102
BA000019.2	3754248	3754798	3754248	3754527	alr3102	alr3102		hypothetical protein	-	20.2857	1.22e-08	0.00811	TTTCTTTAATTATTTCTTTAGATTT	BA000019.2:3754248-3754798	alr3102
BA000019.2	3754248	3754798	3754248	3754798	alr3103	alr3103		glutamate 5-kinase	-	20.2857	1.22e-08	0.00811	TTTCTTTAATTATTTCTTTAGATTT	BA000019.2:3754248-3754798	alr3103
BA000019.2	3754005	3754555	3754248	3754555	alr3103	alr3103		glutamate 5-kinase	-	20.2857	1.22e-08	0.00811	TTTCTTTAATTATTTCTTTAGATTT	BA000019.2:3754005-3754555	alr3103
BA000019.2	3753977	3754527	3754248	3754527	alr3103	alr3103		glutamate 5-kinase	-	20.2857	1.22e-08	0.00811	TTTCTTTAATTATTTCTTTAGATTT	BA000019.2:3753977-3754527	alr3103
BA000019.2	3753898	3754448	3754248	3754448	alr3103	alr3103		glutamate 5-kinase	-	20.2857	1.22e-08	0.00811	TTTCTTTAATTATTTCTTTAGATTT	BA000019.2:3753898-3754448	alr3103
BA000019.2	4602521	4603071	4602521	4603071	4603021				-	19.8857	1.99e-08	0.0104	CATTTTTCACATTTTCTTAAGATTC	BA000019.2:4602521-4603071
BA000019.2	4602552	4603102	4602552	4603071	4603021				-	19.8857	1.99e-08	0.0104	CATTTTTCACATTTTCTTAAGATTC	BA000019.2:4602552-4603102
BA000019.2	4602573	4603123	4602573	4603071	4603021				-	19.8857	1.99e-08	0.0104	CATTTTTCACATTTTCTTAAGATTC	BA000019.2:4602573-4603123
BA000019.2	4602611	4603161	4602611	4603071	4603021				-	19.8857	1.99e-08	0.0104	CATTTTTCACATTTTCTTAAGATTC	BA000019.2:4602611-4603161
BA000019.2	4602622	4603172	4602622	4603071	4603021				-	19.8857	1.99e-08	0.0104	CATTTTTCACATTTTCTTAAGATTC	BA000019.2:4602622-4603172
BA000019.2	4602552	4603102	4602552	4603102	4603052				-	19.8857	1.99e-08	0.0104	CATTTTTCACATTTTCTTAAGATTC	BA000019.2:4602552-4603102
BA000019.2	4602521	4603071	4602552	4603071	4603052				-	19.8857	1.99e-08	0.0104	CATTTTTCACATTTTCTTAAGATTC	BA000019.2:4602521-4603071
BA000019.2	4602573	4603123	4602573	4603102	4603052				-	19.8857	1.99e-08	0.0104	CATTTTTCACATTTTCTTAAGATTC	BA000019.2:4602573-4603123
BA000019.2	4602611	4603161	4602611	4603102	4603052				-	19.8857	1.99e-08	0.0104	CATTTTTCACATTTTCTTAAGATTC	BA000019.2:4602611-4603161
BA000019.2	4602622	4603172	4602622	4603102	4603052				-	19.8857	1.99e-08	0.0104	CATTTTTCACATTTTCTTAAGATTC	BA000019.2:4602622-4603172
BA000019.2	4602573	4603123	4602573	4603123	alr3809	alr3809		carbamoyl phosphate synthetase large chain	-	19.8857	1.99e-08	0.0104	CATTTTTCACATTTTCTTAAGATTC	BA000019.2:4602573-4603123	alr3809
BA000019.2	4602552	4603102	4602573	4603102	alr3809	alr3809		carbamoyl phosphate synthetase large chain	-	19.8857	1.99e-08	0.0104	CATTTTTCACATTTTCTTAAGATTC	BA000019.2:4602552-4603102	alr3809
BA000019.2	4602521	4603071	4602573	4603071	alr3809	alr3809		carbamoyl phosphate synthetase large chain	-	19.8857	1.99e-08	0.0104	CATTTTTCACATTTTCTTAAGATTC	BA000019.2:4602521-4603071	alr3809
BA000019.2	4602611	4603161	4602611	4603123	alr3809	alr3809		carbamoyl phosphate synthetase large chain	-	19.8857	1.99e-08	0.0104	CATTTTTCACATTTTCTTAAGATTC	BA000019.2:4602611-4603161	alr3809
BA000019.2	4602622	4603172	4602622	4603123	alr3809	alr3809		carbamoyl phosphate synthetase large chain	-	19.8857	1.99e-08	0.0104	CATTTTTCACATTTTCTTAAGATTC	BA000019.2:4602622-4603172	alr3809
BA000019.2	3606708	3607258	3606708	3607258	all2965	all2965		unknown protein	-	19.68	2.54e-08	0.0114	AATTTATTACATTTTCTTAATATTC	BA000019.2:3606708-3607258	all2965		all2965
BA000019.2	3606728	3607278	3606728	3607258	all2965	all2965		unknown protein	-	19.68	2.54e-08	0.0114	AATTTATTACATTTTCTTAATATTC	BA000019.2:3606728-3607278	all2965		all2965
BA000019.2	3606813	3607363	3606813	3607258	all2965	all2965		unknown protein	-	19.68	2.54e-08	0.0114	AATTTATTACATTTTCTTAATATTC	BA000019.2:3606813-3607363	all2965		all2965
BA000019.2	3606824	3607374	3606824	3607258	all2965	all2965		unknown protein	-	19.68	2.54e-08	0.0114	AATTTATTACATTTTCTTAATATTC	BA000019.2:3606824-3607374	all2965		all2965
BA000019.2	3606813	3607363	3606813	3607363	all2964	all2964		probable NADH dehydrogenase	-	19.68	2.54e-08	0.0114	AATTTATTACATTTTCTTAATATTC	BA000019.2:3606813-3607363	all2964
BA000019.2	3606728	3607278	3606813	3607278	all2964	all2964		probable NADH dehydrogenase	-	19.68	2.54e-08	0.0114	AATTTATTACATTTTCTTAATATTC	BA000019.2:3606728-3607278	all2964
BA000019.2	3606708	3607258	3606813	3607258	all2964	all2964		probable NADH dehydrogenase	-	19.68	2.54e-08	0.0114	AATTTATTACATTTTCTTAATATTC	BA000019.2:3606708-3607258	all2964
BA000019.2	3606824	3607374	3606824	3607363	all2964	all2964		probable NADH dehydrogenase	-	19.68	2.54e-08	0.0114	AATTTATTACATTTTCTTAATATTC	BA000019.2:3606824-3607374	all2964
BA000019.2	2787209	2787759	2787209	2787548	2787498				+	19.5314	3.02e-08	0.0127	AAACCCTAATTTTTCCTTAAGTTTT	BA000019.2:2787209-2787759
BA000019.2	2787479	2788029	2787479	2787548	2787498				+	19.5314	3.02e-08	0.0127	AAACCCTAATTTTTCCTTAAGTTTT	BA000019.2:2787479-2788029
BA000019.2	2787479	2788029	2787479	2788029	2787529				+	19.5314	3.02e-08	0.0127	AAACCCTAATTTTTCCTTAAGTTTT	BA000019.2:2787479-2788029
BA000019.2	2787209	2787759	2787479	2787759	2787529				+	19.5314	3.02e-08	0.0127	AAACCCTAATTTTTCCTTAAGTTTT	BA000019.2:2787209-2787759
BA000019.2	2787209	2787759	2787209	2787759	alr2312	alr2312		unknown protein	+	19.5314	3.02e-08	0.0127	AAACCCTAATTTTTCCTTAAGTTTT	BA000019.2:2787209-2787759	alr2312
BA000019.2	2787479	2788029	2787479	2787759	alr2312	alr2312		unknown protein	+	19.5314	3.02e-08	0.0127	AAACCCTAATTTTTCCTTAAGTTTT	BA000019.2:2787479-2788029	alr2312
BA000019.2	2787479	2788029	2787692	2788029	alr2313	alr2313		unknown protein	+	19.5314	3.02e-08	0.0127	AAACCCTAATTTTTCCTTAAGTTTT	BA000019.2:2787479-2788029	alr2313
BA000019.2	2787209	2787759	2787692	2787759	alr2313	alr2313		unknown protein	+	19.5314	3.02e-08	0.0127	AAACCCTAATTTTTCCTTAAGTTTT	BA000019.2:2787209-2787759	alr2313
BA000019.2	1983117	1983667	1983117	1983667	all1660	all1660		unknown protein	-	19.4114	3.47e-08	0.0137	ACCTCTTAAGCTTTTCTTTATAATT	BA000019.2:1983117-1983667	all1660
BA000019.2	1982754	1983304	1983117	1983304	all1660	all1660		unknown protein	-	19.4114	3.47e-08	0.0137	ACCTCTTAAGCTTTTCTTTATAATT	BA000019.2:1982754-1983304	all1660
BA000019.2	1982754	1983304	1982754	1983304	asr1661	asr1661		unknown protein	-	19.4114	3.47e-08	0.0137	ACCTCTTAAGCTTTTCTTTATAATT	BA000019.2:1982754-1983304	asr1661
BA000019.2	1983117	1983667	1983117	1983304	asr1661	asr1661		unknown protein	-	19.4114	3.47e-08	0.0137	ACCTCTTAAGCTTTTCTTTATAATT	BA000019.2:1983117-1983667	asr1661
BA000019.2	4924666	4925216	4924666	4925216	all4085	all4085		endonuclease V	-	19.1886	4.48e-08	0.0171	AATAATTTATTTATTCTTAAGATTC	BA000019.2:4924666-4925216	all4085
BA000019.2	5371728	5372278	5371728	5372278	alr4487	alr4487		hypothetical protein	-	19.0971	4.97e-08	0.0174	ATTTATTATTTTTTTCTTTAGACTC	BA000019.2:5371728-5372278	alr4487
BA000019.2	5371948	5372498	5371948	5372278	alr4487	alr4487		hypothetical protein	-	19.0971	4.97e-08	0.0174	ATTTATTATTTTTTTCTTTAGACTC	BA000019.2:5371948-5372498	alr4487
BA000019.2	5372039	5372589	5372039	5372589	alr4487	alr4487		hypothetical protein	-	19.0971	4.97e-08	0.0174	ATTTATTATTTTTTTCTTTAGACTC	BA000019.2:5372039-5372589	alr4487
BA000019.2	1209103	1209653	1209103	1209197	alr1037	alr1037		hypothetical protein	-	18.9257	6.01e-08	0.0198	TATACTTAATGTTTTCTTTATAATT	BA000019.2:1209103-1209653	alr1037
BA000019.2	1209399	1209949	1209399	1209427	alr1037	alr1037		hypothetical protein	-	18.9257	6.01e-08	0.0198	TATACTTAATGTTTTCTTTATAATT	BA000019.2:1209399-1209949	alr1037
BA000019.2	1209399	1209949	1209399	1209949	alr1039	alr1039		probable aspartate aminotransferase	-	18.9257	6.01e-08	0.0198	TATACTTAATGTTTTCTTTATAATT	BA000019.2:1209399-1209949	alr1039
BA000019.2	1209103	1209653	1209399	1209653	alr1039	alr1039		probable aspartate aminotransferase	-	18.9257	6.01e-08	0.0198	TATACTTAATGTTTTCTTTATAATT	BA000019.2:1209103-1209653	alr1039
BA000019.2	1006960	1007510	1006960	1007510	asl0873	asl0873		CAB/ELIP/HLIP superfamily	-	18.9086	6.13e-08	0.0198	ACTTCTCAAGATTTACTTAATATTT	BA000019.2:1006960-1007510	asl0873
BA000019.2	1209103	1209653	1209103	1209653	asr1038	asr1038		unknown protein	-	18.9257	6.01e-08	0.0198	TATACTTAATGTTTTCTTTATAATT	BA000019.2:1209103-1209653	asr1038
BA000019.2	1209399	1209949	1209399	1209653	asr1038	asr1038		unknown protein	-	18.9257	6.01e-08	0.0198	TATACTTAATGTTTTCTTTATAATT	BA000019.2:1209399-1209949	asr1038
BA000019.2	4399178	4399728	4399178	4399728	4399228				+	18.5714	8.86e-08	0.0249	GCAATTTAATATTGACTTAATATTT	BA000019.2:4399178-4399728
BA000019.2	4399001	4399551	4399178	4399551	4399228				+	18.5714	8.86e-08	0.0249	GCAATTTAATATTGACTTAATATTT	BA000019.2:4399001-4399551
BA000019.2	4398990	4399540	4399178	4399540	4399228				+	18.5714	8.86e-08	0.0249	GCAATTTAATATTGACTTAATATTT	BA000019.2:4398990-4399540
BA000019.2	4032547	4033097	4032547	4032658	alr3336	alr3336		similar to methionine adenosyltransferase	-	18.6743	7.92e-08	0.0249	TAATTTTAAGGATTGCTTAATATTT	BA000019.2:4032547-4033097	alr3336
BA000019.2	4032547	4033097	4032547	4033097	alr3337	alr3337		unknown protein	-	18.6743	7.92e-08	0.0249	TAATTTTAAGGATTGCTTAATATTT	BA000019.2:4032547-4033097	alr3337
BA000019.2	4399001	4399551	4399001	4399551	alr3645	alr3645		similar to XisI protein	+	18.5714	8.86e-08	0.0249	GCAATTTAATATTGACTTAATATTT	BA000019.2:4399001-4399551	alr3645
BA000019.2	4398990	4399540	4399001	4399540	alr3645	alr3645		similar to XisI protein	+	18.5714	8.86e-08	0.0249	GCAATTTAATATTGACTTAATATTT	BA000019.2:4398990-4399540	alr3645
BA000019.2	4399178	4399728	4399178	4399551	alr3645	alr3645		similar to XisI protein	+	18.5714	8.86e-08	0.0249	GCAATTTAATATTGACTTAATATTT	BA000019.2:4399178-4399728	alr3645
BA000019.2	4398990	4399540	4398990	4399540	alr3646	alr3646		transcriptional regulator	+	18.5714	8.86e-08	0.0249	GCAATTTAATATTGACTTAATATTT	BA000019.2:4398990-4399540	alr3646
BA000019.2	4399001	4399551	4399001	4399540	alr3646	alr3646		transcriptional regulator	+	18.5714	8.86e-08	0.0249	GCAATTTAATATTGACTTAATATTT	BA000019.2:4399001-4399551	alr3646
BA000019.2	4399178	4399728	4399178	4399540	alr3646	alr3646		transcriptional regulator	+	18.5714	8.86e-08	0.0249	GCAATTTAATATTGACTTAATATTT	BA000019.2:4399178-4399728	alr3646
BA000019.2	6288940	6289490	6288940	6289229	alr5271	alr5271		unknown protein	-	18.5657	8.91e-08	0.0249	TATTATTAAGATTTAATTAAGATTG	BA000019.2:6288940-6289490	alr5271
BA000019.2	6288961	6289511	6288961	6289229	alr5271	alr5271		unknown protein	-	18.5657	8.91e-08	0.0249	TATTATTAAGATTTAATTAAGATTG	BA000019.2:6288961-6289511	alr5271
BA000019.2	6288940	6289490	6288940	6289490	alr5272	alr5272		two-component sensor histidine kinase	-	18.5657	8.91e-08	0.0249	TATTATTAAGATTTAATTAAGATTG	BA000019.2:6288940-6289490	alr5272
BA000019.2	6288961	6289511	6288961	6289490	alr5272	alr5272		two-component sensor histidine kinase	-	18.5657	8.91e-08	0.0249	TATTATTAAGATTTAATTAAGATTG	BA000019.2:6288961-6289511	alr5272
BA000019.2	3468884	3469434	3468884	3469434	3468934				+	18.3714	1.1e-07	0.0261	AAACAATAAGATTTCCTTAACACCC	BA000019.2:3468884-3469434
BA000019.2	3468820	3469370	3468884	3469370	3468934				+	18.3714	1.1e-07	0.0261	AAACAATAAGATTTCCTTAACACCC	BA000019.2:3468820-3469370
BA000019.2	3468809	3469359	3468884	3469359	3468934				+	18.3714	1.1e-07	0.0261	AAACAATAAGATTTCCTTAACACCC	BA000019.2:3468809-3469359
BA000019.2	3469152	3469702	3469152	3469434	3468934				+	18.3714	1.1e-07	0.0261	AAACAATAAGATTTCCTTAACACCC	BA000019.2:3469152-3469702
BA000019.2	3468809	3469359	3468809	3469359	all2846	all2846		GMP synthase (glutamine-hydrolyzing)	+	18.3714	1.1e-07	0.0261	AAACAATAAGATTTCCTTAACACCC	BA000019.2:3468809-3469359	all2846
BA000019.2	3468820	3469370	3468820	3469359	all2846	all2846		GMP synthase (glutamine-hydrolyzing)	+	18.3714	1.1e-07	0.0261	AAACAATAAGATTTCCTTAACACCC	BA000019.2:3468820-3469370	all2846
BA000019.2	3468884	3469434	3468884	3469359	all2846	all2846		GMP synthase (glutamine-hydrolyzing)	+	18.3714	1.1e-07	0.0261	AAACAATAAGATTTCCTTAACACCC	BA000019.2:3468884-3469434	all2846
BA000019.2	3469152	3469702	3469152	3469359	all2846	all2846		GMP synthase (glutamine-hydrolyzing)	+	18.3714	1.1e-07	0.0261	AAACAATAAGATTTCCTTAACACCC	BA000019.2:3469152-3469702	all2846
BA000019.2	3468809	3469359	3468809	3469172	all2847	all2847		cobalamin biosynthesis protein D	+	18.3714	1.1e-07	0.0261	AAACAATAAGATTTCCTTAACACCC	BA000019.2:3468809-3469359	all2847
BA000019.2	3468820	3469370	3468820	3469172	all2847	all2847		cobalamin biosynthesis protein D	+	18.3714	1.1e-07	0.0261	AAACAATAAGATTTCCTTAACACCC	BA000019.2:3468820-3469370	all2847
BA000019.2	3468884	3469434	3468884	3469172	all2847	all2847		cobalamin biosynthesis protein D	+	18.3714	1.1e-07	0.0261	AAACAATAAGATTTCCTTAACACCC	BA000019.2:3468884-3469434	all2847
BA000019.2	3469152	3469702	3469152	3469172	all2847	all2847		cobalamin biosynthesis protein D	+	18.3714	1.1e-07	0.0261	AAACAATAAGATTTCCTTAACACCC	BA000019.2:3469152-3469702	all2847
BA000019.2	1333300	1333850	1333300	1333818	alr1133	alr1133		hypothetical protein	+	18.4514	1.01e-07	0.0261	ATAATTTGATTTTTCCTTAAGTATT	BA000019.2:1333300-1333850	alr1133
BA000019.2	1333345	1333895	1333345	1333818	alr1133	alr1133		hypothetical protein	+	18.4514	1.01e-07	0.0261	ATAATTTGATTTTTCCTTAAGTATT	BA000019.2:1333345-1333895	alr1133
BA000019.2	1333675	1334225	1333675	1333818	alr1133	alr1133		hypothetical protein	+	18.4514	1.01e-07	0.0261	ATAATTTGATTTTTCCTTAAGTATT	BA000019.2:1333675-1334225	alr1133
BA000019.2	5444807	5445357	5444807	5445357	alr4551	alr4551		hypothetical protein	+	18.4229	1.04e-07	0.0261	AATACTTAACTTTTTATTCATAATT	BA000019.2:5444807-5445357	alr4551
BA000019.2	1333675	1334225	1334064	1334225	asr1134	asr1134		hypothetical protein	+	18.4514	1.01e-07	0.0261	ATAATTTGATTTTTCCTTAAGTATT	BA000019.2:1333675-1334225	asr1134
BA000019.2	1333300	1333850	1333300	1333457	uvrB	all1132	uvrB	excinuclease ABC subunit B; UvrB	+	18.4514	1.01e-07	0.0261	ATAATTTGATTTTTCCTTAAGTATT	BA000019.2:1333300-1333850
BA000019.2	1333345	1333895	1333345	1333457	uvrB	all1132	uvrB	excinuclease ABC subunit B; UvrB	+	18.4514	1.01e-07	0.0261	ATAATTTGATTTTTCCTTAAGTATT	BA000019.2:1333345-1333895
BA000019.2	6150589	6151139	6150589	6151139	6151089				-	17.9943	1.63e-07	0.0263	GATTTTTAATTTTTACTAAAAACTC	BA000019.2:6150589-6151139
BA000019.2	6150762	6151312	6150762	6151139	6151089				-	17.9943	1.63e-07	0.0263	GATTTTTAATTTTTACTAAAAACTC	BA000019.2:6150762-6151312
BA000019.2	6150768	6151318	6150768	6151139	6151089				-	17.9943	1.63e-07	0.0263	GATTTTTAATTTTTACTAAAAACTC	BA000019.2:6150768-6151318
BA000019.2	6150802	6151352	6150802	6151139	6151089				-	17.9943	1.63e-07	0.0263	GATTTTTAATTTTTACTAAAAACTC	BA000019.2:6150802-6151352
BA000019.2	6150889	6151439	6150889	6151139	6151089				-	17.9943	1.63e-07	0.0263	GATTTTTAATTTTTACTAAAAACTC	BA000019.2:6150889-6151439
BA000019.2	6150936	6151486	6150936	6151139	6151089				-	17.9943	1.63e-07	0.0263	GATTTTTAATTTTTACTAAAAACTC	BA000019.2:6150936-6151486
BA000019.2	6150948	6151498	6150948	6151139	6151089				-	17.9943	1.63e-07	0.0263	GATTTTTAATTTTTACTAAAAACTC	BA000019.2:6150948-6151498
BA000019.2	6150958	6151508	6150958	6151139	6151089				-	17.9943	1.63e-07	0.0263	GATTTTTAATTTTTACTAAAAACTC	BA000019.2:6150958-6151508
BA000019.2	6150966	6151516	6150966	6151139	6151089				-	17.9943	1.63e-07	0.0263	GATTTTTAATTTTTACTAAAAACTC	BA000019.2:6150966-6151516
BA000019.2	6150981	6151531	6150981	6151139	6151089				-	17.9943	1.63e-07	0.0263	GATTTTTAATTTTTACTAAAAACTC	BA000019.2:6150981-6151531
BA000019.2	6150993	6151543	6150993	6151139	6151089				-	17.9943	1.63e-07	0.0263	GATTTTTAATTTTTACTAAAAACTC	BA000019.2:6150993-6151543
BA000019.2	6151007	6151557	6151007	6151139	6151089				-	17.9943	1.63e-07	0.0263	GATTTTTAATTTTTACTAAAAACTC	BA000019.2:6151007-6151557
BA000019.2	6150889	6151439	6150889	6151439	all5153	all5153		hypothetical protein	-	17.9943	1.63e-07	0.0263	GATTTTTAATTTTTACTAAAAACTC	BA000019.2:6150889-6151439	all5153
BA000019.2	6150802	6151352	6150889	6151352	all5153	all5153		hypothetical protein	-	17.9943	1.63e-07	0.0263	GATTTTTAATTTTTACTAAAAACTC	BA000019.2:6150802-6151352	all5153
BA000019.2	6150768	6151318	6150889	6151318	all5153	all5153		hypothetical protein	-	17.9943	1.63e-07	0.0263	GATTTTTAATTTTTACTAAAAACTC	BA000019.2:6150768-6151318	all5153
BA000019.2	6150762	6151312	6150889	6151312	all5153	all5153		hypothetical protein	-	17.9943	1.63e-07	0.0263	GATTTTTAATTTTTACTAAAAACTC	BA000019.2:6150762-6151312	all5153
BA000019.2	6150589	6151139	6150889	6151139	all5153	all5153		hypothetical protein	-	17.9943	1.63e-07	0.0263	GATTTTTAATTTTTACTAAAAACTC	BA000019.2:6150589-6151139	all5153
BA000019.2	6150936	6151486	6150936	6151439	all5153	all5153		hypothetical protein	-	17.9943	1.63e-07	0.0263	GATTTTTAATTTTTACTAAAAACTC	BA000019.2:6150936-6151486	all5153
BA000019.2	6150948	6151498	6150948	6151439	all5153	all5153		hypothetical protein	-	17.9943	1.63e-07	0.0263	GATTTTTAATTTTTACTAAAAACTC	BA000019.2:6150948-6151498	all5153
BA000019.2	6150958	6151508	6150958	6151439	all5153	all5153		hypothetical protein	-	17.9943	1.63e-07	0.0263	GATTTTTAATTTTTACTAAAAACTC	BA000019.2:6150958-6151508	all5153
BA000019.2	6150966	6151516	6150966	6151439	all5153	all5153		hypothetical protein	-	17.9943	1.63e-07	0.0263	GATTTTTAATTTTTACTAAAAACTC	BA000019.2:6150966-6151516	all5153
BA000019.2	6150981	6151531	6150981	6151439	all5153	all5153		hypothetical protein	-	17.9943	1.63e-07	0.0263	GATTTTTAATTTTTACTAAAAACTC	BA000019.2:6150981-6151531	all5153
BA000019.2	6150993	6151543	6150993	6151439	all5153	all5153		hypothetical protein	-	17.9943	1.63e-07	0.0263	GATTTTTAATTTTTACTAAAAACTC	BA000019.2:6150993-6151543	all5153
BA000019.2	6151007	6151557	6151007	6151439	all5153	all5153		hypothetical protein	-	17.9943	1.63e-07	0.0263	GATTTTTAATTTTTACTAAAAACTC	BA000019.2:6151007-6151557	all5153
BA000019.2	760348	760898	760348	760479	alr0656	alr0656		Na+/H+ antiporter	-	18.12	1.43e-07	0.0263	GGGTGTTTACATTTTCTTTAGATTT	BA000019.2:760348-760898	alr0656
BA000019.2	760362	760912	760362	760479	alr0656	alr0656		Na+/H+ antiporter	-	18.12	1.43e-07	0.0263	GGGTGTTTACATTTTCTTTAGATTT	BA000019.2:760362-760912	alr0656
BA000019.2	760445	760995	760445	760479	alr0656	alr0656		Na+/H+ antiporter	-	18.12	1.43e-07	0.0263	GGGTGTTTACATTTTCTTTAGATTT	BA000019.2:760445-760995	alr0656
BA000019.2	760711	761261	760711	761261	alr0656	alr0656		Na+/H+ antiporter	-	18.12	1.43e-07	0.0263	GGGTGTTTACATTTTCTTTAGATTT	BA000019.2:760711-761261	alr0656
BA000019.2	760348	760898	760348	760898	alr0657	alr0657	rfbB	dTDP-glucose 4-6-dehydratase; RfbB	-	18.12	1.43e-07	0.0263	GGGTGTTTACATTTTCTTTAGATTT	BA000019.2:760348-760898
BA000019.2	760362	760912	760362	760898	alr0657	alr0657	rfbB	dTDP-glucose 4-6-dehydratase; RfbB	-	18.12	1.43e-07	0.0263	GGGTGTTTACATTTTCTTTAGATTT	BA000019.2:760362-760912
BA000019.2	760445	760995	760445	760898	alr0657	alr0657	rfbB	dTDP-glucose 4-6-dehydratase; RfbB	-	18.12	1.43e-07	0.0263	GGGTGTTTACATTTTCTTTAGATTT	BA000019.2:760445-760995
BA000019.2	760711	761261	760711	760898	alr0657	alr0657	rfbB	dTDP-glucose 4-6-dehydratase; RfbB	-	18.12	1.43e-07	0.0263	GGGTGTTTACATTTTCTTTAGATTT	BA000019.2:760711-761261
BA000019.2	3955066	3955616	3955066	3955532	alr3280	alr3280		RNA polymerase sigma-E factor	+	18.2514	1.25e-07	0.0263	AGAATTTAACTATTGATTAAGAATT	BA000019.2:3955066-3955616	alr3280
BA000019.2	3955092	3955642	3955092	3955532	alr3280	alr3280		RNA polymerase sigma-E factor	+	18.2514	1.25e-07	0.0263	AGAATTTAACTATTGATTAAGAATT	BA000019.2:3955092-3955642	alr3280
BA000019.2	3955207	3955757	3955207	3955532	alr3280	alr3280		RNA polymerase sigma-E factor	+	18.2514	1.25e-07	0.0263	AGAATTTAACTATTGATTAAGAATT	BA000019.2:3955207-3955757	alr3280
BA000019.2	3955216	3955766	3955216	3955532	alr3280	alr3280		RNA polymerase sigma-E factor	+	18.2514	1.25e-07	0.0263	AGAATTTAACTATTGATTAAGAATT	BA000019.2:3955216-3955766	alr3280
BA000019.2	3955492	3956042	3955492	3955532	alr3280	alr3280		RNA polymerase sigma-E factor	+	18.2514	1.25e-07	0.0263	AGAATTTAACTATTGATTAAGAATT	BA000019.2:3955492-3956042	alr3280
BA000019.2	3955499	3956049	3955499	3955532	alr3280	alr3280		RNA polymerase sigma-E factor	+	18.2514	1.25e-07	0.0263	AGAATTTAACTATTGATTAAGAATT	BA000019.2:3955499-3956049	alr3280
BA000019.2	3955066	3955616	3955066	3955616	alr3281	alr3281		hypothetical protein	+	18.2514	1.25e-07	0.0263	AGAATTTAACTATTGATTAAGAATT	BA000019.2:3955066-3955616	alr3281
BA000019.2	3955092	3955642	3955092	3955616	alr3281	alr3281		hypothetical protein	+	18.2514	1.25e-07	0.0263	AGAATTTAACTATTGATTAAGAATT	BA000019.2:3955092-3955642	alr3281
BA000019.2	3955207	3955757	3955207	3955616	alr3281	alr3281		hypothetical protein	+	18.2514	1.25e-07	0.0263	AGAATTTAACTATTGATTAAGAATT	BA000019.2:3955207-3955757	alr3281
BA000019.2	3955216	3955766	3955216	3955616	alr3281	alr3281		hypothetical protein	+	18.2514	1.25e-07	0.0263	AGAATTTAACTATTGATTAAGAATT	BA000019.2:3955216-3955766	alr3281
BA000019.2	3955492	3956042	3955492	3955616	alr3281	alr3281		hypothetical protein	+	18.2514	1.25e-07	0.0263	AGAATTTAACTATTGATTAAGAATT	BA000019.2:3955492-3956042	alr3281
BA000019.2	3955499	3956049	3955499	3955616	alr3281	alr3281		hypothetical protein	+	18.2514	1.25e-07	0.0263	AGAATTTAACTATTGATTAAGAATT	BA000019.2:3955499-3956049	alr3281
BA000019.2	6150762	6151312	6150762	6151312	alr5154	alr5154	psaA	photosystem I core protein A1	-	17.9943	1.63e-07	0.0263	GATTTTTAATTTTTACTAAAAACTC	BA000019.2:6150762-6151312	psaA
BA000019.2	6150589	6151139	6150762	6151139	alr5154	alr5154	psaA	photosystem I core protein A1	-	17.9943	1.63e-07	0.0263	GATTTTTAATTTTTACTAAAAACTC	BA000019.2:6150589-6151139	psaA
BA000019.2	6150768	6151318	6150768	6151312	alr5154	alr5154	psaA	photosystem I core protein A1	-	17.9943	1.63e-07	0.0263	GATTTTTAATTTTTACTAAAAACTC	BA000019.2:6150768-6151318	psaA
BA000019.2	6150802	6151352	6150802	6151312	alr5154	alr5154	psaA	photosystem I core protein A1	-	17.9943	1.63e-07	0.0263	GATTTTTAATTTTTACTAAAAACTC	BA000019.2:6150802-6151352	psaA
BA000019.2	6150889	6151439	6150889	6151312	alr5154	alr5154	psaA	photosystem I core protein A1	-	17.9943	1.63e-07	0.0263	GATTTTTAATTTTTACTAAAAACTC	BA000019.2:6150889-6151439	psaA
BA000019.2	6150936	6151486	6150936	6151312	alr5154	alr5154	psaA	photosystem I core protein A1	-	17.9943	1.63e-07	0.0263	GATTTTTAATTTTTACTAAAAACTC	BA000019.2:6150936-6151486	psaA
BA000019.2	6150948	6151498	6150948	6151312	alr5154	alr5154	psaA	photosystem I core protein A1	-	17.9943	1.63e-07	0.0263	GATTTTTAATTTTTACTAAAAACTC	BA000019.2:6150948-6151498	psaA
BA000019.2	6150958	6151508	6150958	6151312	alr5154	alr5154	psaA	photosystem I core protein A1	-	17.9943	1.63e-07	0.0263	GATTTTTAATTTTTACTAAAAACTC	BA000019.2:6150958-6151508	psaA
BA000019.2	6150966	6151516	6150966	6151312	alr5154	alr5154	psaA	photosystem I core protein A1	-	17.9943	1.63e-07	0.0263	GATTTTTAATTTTTACTAAAAACTC	BA000019.2:6150966-6151516	psaA
BA000019.2	6150981	6151531	6150981	6151312	alr5154	alr5154	psaA	photosystem I core protein A1	-	17.9943	1.63e-07	0.0263	GATTTTTAATTTTTACTAAAAACTC	BA000019.2:6150981-6151531	psaA
BA000019.2	6150993	6151543	6150993	6151312	alr5154	alr5154	psaA	photosystem I core protein A1	-	17.9943	1.63e-07	0.0263	GATTTTTAATTTTTACTAAAAACTC	BA000019.2:6150993-6151543	psaA
BA000019.2	6151007	6151557	6151007	6151312	alr5154	alr5154	psaA	photosystem I core protein A1	-	17.9943	1.63e-07	0.0263	GATTTTTAATTTTTACTAAAAACTC	BA000019.2:6151007-6151557	psaA
BA000019.2	2706232	2706782	2706552	2706782	gvpA	asl2254	gvpA	gas vesicle protein GvpA	+	18.0914	1.47e-07	0.0263	ATATCTTAATTTCCTATTAAGAATT	BA000019.2:2706232-2706782
BA000019.2	2706216	2706766	2706552	2706766	gvpA	asl2254	gvpA	gas vesicle protein GvpA	+	18.0914	1.47e-07	0.0263	ATATCTTAATTTCCTATTAAGAATT	BA000019.2:2706216-2706766
BA000019.2	2706216	2706766	2706216	2706766	gvpB	asl2253	gvpB	gas vesicle protein GvpB	+	18.0914	1.47e-07	0.0263	ATATCTTAATTTCCTATTAAGAATT	BA000019.2:2706216-2706766
BA000019.2	2705908	2706458	2706216	2706458	gvpB	asl2253	gvpB	gas vesicle protein GvpB	+	18.0914	1.47e-07	0.0263	ATATCTTAATTTCCTATTAAGAATT	BA000019.2:2705908-2706458
BA000019.2	2706232	2706782	2706232	2706766	gvpB	asl2253	gvpB	gas vesicle protein GvpB	+	18.0914	1.47e-07	0.0263	ATATCTTAATTTCCTATTAAGAATT	BA000019.2:2706232-2706782
BA000019.2	2705908	2706458	2705908	2706458	gvpC	all2252	gvpC	gas vesicle protein GvpC	+	18.0914	1.47e-07	0.0263	ATATCTTAATTTCCTATTAAGAATT	BA000019.2:2705908-2706458
BA000019.2	2706216	2706766	2706216	2706458	gvpC	all2252	gvpC	gas vesicle protein GvpC	+	18.0914	1.47e-07	0.0263	ATATCTTAATTTCCTATTAAGAATT	BA000019.2:2706216-2706766
BA000019.2	2706232	2706782	2706232	2706458	gvpC	all2252	gvpC	gas vesicle protein GvpC	+	18.0914	1.47e-07	0.0263	ATATCTTAATTTCCTATTAAGAATT	BA000019.2:2706232-2706782
BA000019.2	6041283	6041833	6041462	6041833	6041512				-	17.8514	1.89e-07	0.0283	ATAATTTAAGATTTTCTTTATAAAT	BA000019.2:6041283-6041833
BA000019.2	6041226	6041776	6041462	6041776	6041512				-	17.8514	1.89e-07	0.0283	ATAATTTAAGATTTTCTTTATAAAT	BA000019.2:6041226-6041776
BA000019.2	6041155	6041705	6041462	6041705	6041512				-	17.8514	1.89e-07	0.0283	ATAATTTAAGATTTTCTTTATAAAT	BA000019.2:6041155-6041705
BA000019.2	6041143	6041693	6041462	6041693	6041512				-	17.8514	1.89e-07	0.0283	ATAATTTAAGATTTTCTTTATAAAT	BA000019.2:6041143-6041693
BA000019.2	6041134	6041684	6041462	6041684	6041512				-	17.8514	1.89e-07	0.0283	ATAATTTAAGATTTTCTTTATAAAT	BA000019.2:6041134-6041684
BA000019.2	6041104	6041654	6041462	6041654	6041512				-	17.8514	1.89e-07	0.0283	ATAATTTAAGATTTTCTTTATAAAT	BA000019.2:6041104-6041654
BA000019.2	6041104	6041654	6041104	6041654	6041604				-	17.8514	1.89e-07	0.0283	ATAATTTAAGATTTTCTTTATAAAT	BA000019.2:6041104-6041654
BA000019.2	6041134	6041684	6041134	6041654	6041604				-	17.8514	1.89e-07	0.0283	ATAATTTAAGATTTTCTTTATAAAT	BA000019.2:6041134-6041684
BA000019.2	6041143	6041693	6041143	6041654	6041604				-	17.8514	1.89e-07	0.0283	ATAATTTAAGATTTTCTTTATAAAT	BA000019.2:6041143-6041693
BA000019.2	6041155	6041705	6041155	6041654	6041604				-	17.8514	1.89e-07	0.0283	ATAATTTAAGATTTTCTTTATAAAT	BA000019.2:6041155-6041705
BA000019.2	6041226	6041776	6041226	6041654	6041604				-	17.8514	1.89e-07	0.0283	ATAATTTAAGATTTTCTTTATAAAT	BA000019.2:6041226-6041776
BA000019.2	6041283	6041833	6041283	6041654	6041604				-	17.8514	1.89e-07	0.0283	ATAATTTAAGATTTTCTTTATAAAT	BA000019.2:6041283-6041833
BA000019.2	6041283	6041833	6041571	6041833	6041621				-	17.8514	1.89e-07	0.0283	ATAATTTAAGATTTTCTTTATAAAT	BA000019.2:6041283-6041833
BA000019.2	6041226	6041776	6041571	6041776	6041621				-	17.8514	1.89e-07	0.0283	ATAATTTAAGATTTTCTTTATAAAT	BA000019.2:6041226-6041776
BA000019.2	6041155	6041705	6041571	6041705	6041621				-	17.8514	1.89e-07	0.0283	ATAATTTAAGATTTTCTTTATAAAT	BA000019.2:6041155-6041705
BA000019.2	6041143	6041693	6041571	6041693	6041621				-	17.8514	1.89e-07	0.0283	ATAATTTAAGATTTTCTTTATAAAT	BA000019.2:6041143-6041693
BA000019.2	6041134	6041684	6041571	6041684	6041621				-	17.8514	1.89e-07	0.0283	ATAATTTAAGATTTTCTTTATAAAT	BA000019.2:6041134-6041684
BA000019.2	6041104	6041654	6041571	6041654	6041621				-	17.8514	1.89e-07	0.0283	ATAATTTAAGATTTTCTTTATAAAT	BA000019.2:6041104-6041654
BA000019.2	6041104	6041654	6041104	6041147	all5069	all5069		two-component response regulator	-	17.8514	1.89e-07	0.0283	ATAATTTAAGATTTTCTTTATAAAT	BA000019.2:6041104-6041654	all5069
BA000019.2	6041134	6041684	6041134	6041147	all5069	all5069		two-component response regulator	-	17.8514	1.89e-07	0.0283	ATAATTTAAGATTTTCTTTATAAAT	BA000019.2:6041134-6041684	all5069
BA000019.2	6041143	6041693	6041143	6041147	all5069	all5069		two-component response regulator	-	17.8514	1.89e-07	0.0283	ATAATTTAAGATTTTCTTTATAAAT	BA000019.2:6041143-6041693	all5069
BA000019.2	6041283	6041833	6041283	6041833	all5069	all5069		two-component response regulator	-	17.8514	1.89e-07	0.0283	ATAATTTAAGATTTTCTTTATAAAT	BA000019.2:6041283-6041833	all5069
BA000019.2	6041226	6041776	6041283	6041776	all5069	all5069		two-component response regulator	-	17.8514	1.89e-07	0.0283	ATAATTTAAGATTTTCTTTATAAAT	BA000019.2:6041226-6041776	all5069
BA000019.2	6041155	6041705	6041283	6041705	all5069	all5069		two-component response regulator	-	17.8514	1.89e-07	0.0283	ATAATTTAAGATTTTCTTTATAAAT	BA000019.2:6041155-6041705	all5069
BA000019.2	6041134	6041684	6041134	6041684	alr5070	alr5070		tmRNA-binding protein SmpB	-	17.8514	1.89e-07	0.0283	ATAATTTAAGATTTTCTTTATAAAT	BA000019.2:6041134-6041684	alr5070
BA000019.2	6041104	6041654	6041134	6041654	alr5070	alr5070		tmRNA-binding protein SmpB	-	17.8514	1.89e-07	0.0283	ATAATTTAAGATTTTCTTTATAAAT	BA000019.2:6041104-6041654	alr5070
BA000019.2	6041143	6041693	6041143	6041684	alr5070	alr5070		tmRNA-binding protein SmpB	-	17.8514	1.89e-07	0.0283	ATAATTTAAGATTTTCTTTATAAAT	BA000019.2:6041143-6041693	alr5070
BA000019.2	6041155	6041705	6041155	6041684	alr5070	alr5070		tmRNA-binding protein SmpB	-	17.8514	1.89e-07	0.0283	ATAATTTAAGATTTTCTTTATAAAT	BA000019.2:6041155-6041705	alr5070
BA000019.2	6041226	6041776	6041226	6041684	alr5070	alr5070		tmRNA-binding protein SmpB	-	17.8514	1.89e-07	0.0283	ATAATTTAAGATTTTCTTTATAAAT	BA000019.2:6041226-6041776	alr5070
BA000019.2	6041283	6041833	6041283	6041684	alr5070	alr5070		tmRNA-binding protein SmpB	-	17.8514	1.89e-07	0.0283	ATAATTTAAGATTTTCTTTATAAAT	BA000019.2:6041283-6041833	alr5070
BA000019.2	2803570	2804120	2803570	2804120	2804070				-	17.6286	2.37e-07	0.0331	AAAATTTAATATTTACATAATAATT	BA000019.2:2803570-2804120
BA000019.2	2803620	2804170	2803620	2804120	2804070				-	17.6286	2.37e-07	0.0331	AAAATTTAATATTTACATAATAATT	BA000019.2:2803620-2804170
BA000019.2	2803659	2804209	2803659	2804120	2804070				-	17.6286	2.37e-07	0.0331	AAAATTTAATATTTACATAATAATT	BA000019.2:2803659-2804209
BA000019.2	2803696	2804246	2803696	2804120	2804070				-	17.6286	2.37e-07	0.0331	AAAATTTAATATTTACATAATAATT	BA000019.2:2803696-2804246
BA000019.2	2803797	2804347	2803797	2804120	2804070				-	17.6286	2.37e-07	0.0331	AAAATTTAATATTTACATAATAATT	BA000019.2:2803797-2804347
BA000019.2	2803798	2804348	2803798	2804120	2804070				-	17.6286	2.37e-07	0.0331	AAAATTTAATATTTACATAATAATT	BA000019.2:2803798-2804348
BA000019.2	2803620	2804170	2803620	2804170	2804120				-	17.6286	2.37e-07	0.0331	AAAATTTAATATTTACATAATAATT	BA000019.2:2803620-2804170
BA000019.2	2803570	2804120	2803620	2804120	2804120				-	17.6286	2.37e-07	0.0331	AAAATTTAATATTTACATAATAATT	BA000019.2:2803570-2804120
BA000019.2	2803659	2804209	2803659	2804170	2804120				-	17.6286	2.37e-07	0.0331	AAAATTTAATATTTACATAATAATT	BA000019.2:2803659-2804209
BA000019.2	2803696	2804246	2803696	2804170	2804120				-	17.6286	2.37e-07	0.0331	AAAATTTAATATTTACATAATAATT	BA000019.2:2803696-2804246
BA000019.2	2803797	2804347	2803797	2804170	2804120				-	17.6286	2.37e-07	0.0331	AAAATTTAATATTTACATAATAATT	BA000019.2:2803797-2804347
BA000019.2	2803798	2804348	2803798	2804170	2804120				-	17.6286	2.37e-07	0.0331	AAAATTTAATATTTACATAATAATT	BA000019.2:2803798-2804348
BA000019.2	2803696	2804246	2803696	2804246	2804196				-	17.6286	2.37e-07	0.0331	AAAATTTAATATTTACATAATAATT	BA000019.2:2803696-2804246
BA000019.2	2803659	2804209	2803696	2804209	2804196				-	17.6286	2.37e-07	0.0331	AAAATTTAATATTTACATAATAATT	BA000019.2:2803659-2804209
BA000019.2	2803620	2804170	2803696	2804170	2804196				-	17.6286	2.37e-07	0.0331	AAAATTTAATATTTACATAATAATT	BA000019.2:2803620-2804170
BA000019.2	2803570	2804120	2803696	2804120	2804196				-	17.6286	2.37e-07	0.0331	AAAATTTAATATTTACATAATAATT	BA000019.2:2803570-2804120
BA000019.2	2803797	2804347	2803797	2804246	2804196				-	17.6286	2.37e-07	0.0331	AAAATTTAATATTTACATAATAATT	BA000019.2:2803797-2804347
BA000019.2	2803798	2804348	2803798	2804246	2804196				-	17.6286	2.37e-07	0.0331	AAAATTTAATATTTACATAATAATT	BA000019.2:2803798-2804348
BA000019.2	2803659	2804209	2803659	2804209	alr2325	alr2325		transcriptional regulator	-	17.6286	2.37e-07	0.0331	AAAATTTAATATTTACATAATAATT	BA000019.2:2803659-2804209	alr2325
BA000019.2	2803620	2804170	2803659	2804170	alr2325	alr2325		transcriptional regulator	-	17.6286	2.37e-07	0.0331	AAAATTTAATATTTACATAATAATT	BA000019.2:2803620-2804170	alr2325
BA000019.2	2803570	2804120	2803659	2804120	alr2325	alr2325		transcriptional regulator	-	17.6286	2.37e-07	0.0331	AAAATTTAATATTTACATAATAATT	BA000019.2:2803570-2804120	alr2325
BA000019.2	2803696	2804246	2803696	2804209	alr2325	alr2325		transcriptional regulator	-	17.6286	2.37e-07	0.0331	AAAATTTAATATTTACATAATAATT	BA000019.2:2803696-2804246	alr2325
BA000019.2	2803797	2804347	2803797	2804209	alr2325	alr2325		transcriptional regulator	-	17.6286	2.37e-07	0.0331	AAAATTTAATATTTACATAATAATT	BA000019.2:2803797-2804347	alr2325
BA000019.2	2803798	2804348	2803798	2804209	alr2325	alr2325		transcriptional regulator	-	17.6286	2.37e-07	0.0331	AAAATTTAATATTTACATAATAATT	BA000019.2:2803798-2804348	alr2325
BA000019.2	2803798	2804348	2803798	2804348	alr2326	alr2326		hypothetical protein	-	17.6286	2.37e-07	0.0331	AAAATTTAATATTTACATAATAATT	BA000019.2:2803798-2804348	alr2326
BA000019.2	2803797	2804347	2803798	2804347	alr2326	alr2326		hypothetical protein	-	17.6286	2.37e-07	0.0331	AAAATTTAATATTTACATAATAATT	BA000019.2:2803797-2804347	alr2326
BA000019.2	2803696	2804246	2803798	2804246	alr2326	alr2326		hypothetical protein	-	17.6286	2.37e-07	0.0331	AAAATTTAATATTTACATAATAATT	BA000019.2:2803696-2804246	alr2326
BA000019.2	2803659	2804209	2803798	2804209	alr2326	alr2326		hypothetical protein	-	17.6286	2.37e-07	0.0331	AAAATTTAATATTTACATAATAATT	BA000019.2:2803659-2804209	alr2326
BA000019.2	2803620	2804170	2803798	2804170	alr2326	alr2326		hypothetical protein	-	17.6286	2.37e-07	0.0331	AAAATTTAATATTTACATAATAATT	BA000019.2:2803620-2804170	alr2326
BA000019.2	2803570	2804120	2803798	2804120	alr2326	alr2326		hypothetical protein	-	17.6286	2.37e-07	0.0331	AAAATTTAATATTTACATAATAATT	BA000019.2:2803570-2804120	alr2326
BA000019.2	2769725	2770275	2769725	2770275	alr2298	alr2298		hypothetical protein	+	17.4514	2.83e-07	0.0391	TAAAATTTAGTTTTATTTAAGAATT	BA000019.2:2769725-2770275	alr2298		alr2298
BA000019.2	2769725	2770275	2769983	2770275	asl2299	asl2299		unknown protein	+	17.4514	2.83e-07	0.0391	TAAAATTTAGTTTTATTTAAGAATT	BA000019.2:2769725-2770275	asl2299	asl2299
BA000019.2	3533987	3534537	3533987	3534537	all2894	all2894	ruvB	Holliday junction DNA helicase RuvB	-	17.4057	2.96e-07	0.0405	AAGCTTTAACATTTTCTAAGGATTG	BA000019.2:3533987-3534537	ruvB
BA000019.2	3533987	3534537	3534403	3534537	asr2896	asr2896		hypothetical protein	-	17.4057	2.96e-07	0.0405	AAGCTTTAACATTTTCTAAGGATTG	BA000019.2:3533987-3534537	asr2896
BA000019.2	3533987	3534537	3533987	3534048	hisF	alr2895	hisF	imidazoleglycerol-phosphate synthase, cyclase subunit HisF	-	17.4057	2.96e-07	0.0405	AAGCTTTAACATTTTCTAAGGATTG	BA000019.2:3533987-3534537
BA000019.2	1128870	1129420	1128870	1129420	1128920				+	17.2743	3.37e-07	0.0442	CTTTAATAAGTATTTCTTAATACTT	BA000019.2:1128870-1129420
BA000019.2	1128865	1129415	1128870	1129415	1128920				+	17.2743	3.37e-07	0.0442	CTTTAATAAGTATTTCTTAATACTT	BA000019.2:1128865-1129415
BA000019.2	1128788	1129338	1128870	1129338	1128920				+	17.2743	3.37e-07	0.0442	CTTTAATAAGTATTTCTTAATACTT	BA000019.2:1128788-1129338
BA000019.2	1128776	1129326	1128870	1129326	1128920				+	17.2743	3.37e-07	0.0442	CTTTAATAAGTATTTCTTAATACTT	BA000019.2:1128776-1129326
BA000019.2	1128776	1129326	1128776	1129326	1129276				+	17.2743	3.37e-07	0.0442	CTTTAATAAGTATTTCTTAATACTT	BA000019.2:1128776-1129326
BA000019.2	1128788	1129338	1128788	1129326	1129276				+	17.2743	3.37e-07	0.0442	CTTTAATAAGTATTTCTTAATACTT	BA000019.2:1128788-1129338
BA000019.2	1128865	1129415	1128865	1129326	1129276				+	17.2743	3.37e-07	0.0442	CTTTAATAAGTATTTCTTAATACTT	BA000019.2:1128865-1129415
BA000019.2	1128870	1129420	1128870	1129326	1129276				+	17.2743	3.37e-07	0.0442	CTTTAATAAGTATTTCTTAATACTT	BA000019.2:1128870-1129420
BA000019.2	1128788	1129338	1128788	1129338	1129288				+	17.2743	3.37e-07	0.0442	CTTTAATAAGTATTTCTTAATACTT	BA000019.2:1128788-1129338
BA000019.2	1128776	1129326	1128788	1129326	1129288				+	17.2743	3.37e-07	0.0442	CTTTAATAAGTATTTCTTAATACTT	BA000019.2:1128776-1129326
BA000019.2	1128865	1129415	1128865	1129338	1129288				+	17.2743	3.37e-07	0.0442	CTTTAATAAGTATTTCTTAATACTT	BA000019.2:1128865-1129415
BA000019.2	1128870	1129420	1128870	1129338	1129288				+	17.2743	3.37e-07	0.0442	CTTTAATAAGTATTTCTTAATACTT	BA000019.2:1128870-1129420
BA000019.2	1128865	1129415	1128865	1129415	all0969	all0969		hypothetical protein	+	17.2743	3.37e-07	0.0442	CTTTAATAAGTATTTCTTAATACTT	BA000019.2:1128865-1129415	all0969
BA000019.2	1128788	1129338	1128865	1129338	all0969	all0969		hypothetical protein	+	17.2743	3.37e-07	0.0442	CTTTAATAAGTATTTCTTAATACTT	BA000019.2:1128788-1129338	all0969
BA000019.2	1128776	1129326	1128865	1129326	all0969	all0969		hypothetical protein	+	17.2743	3.37e-07	0.0442	CTTTAATAAGTATTTCTTAATACTT	BA000019.2:1128776-1129326	all0969
BA000019.2	1128870	1129420	1128870	1129415	all0969	all0969		hypothetical protein	+	17.2743	3.37e-07	0.0442	CTTTAATAAGTATTTCTTAATACTT	BA000019.2:1128870-1129420	all0969
BA000019.2	5031837	5032387	5031837	5032387	all4182	all4182		2,3-bisphosphoglycerate-independent phosphoglycerate mutase	+	17.2229	3.54e-07	0.046	TTTTTTTTAGATTTTCTTTAACCTT	BA000019.2:5031837-5032387	all4182
BA000019.2	1436571	1437121	1436571	1437121	1436621				-	17.0629	4.14e-07	0.0527	TAAATTTTACATATTCTTAAGATTA	BA000019.2:1436571-1437121
BA000019.2	1436194	1436744	1436571	1436744	1436621				-	17.0629	4.14e-07	0.0527	TAAATTTTACATATTCTTAAGATTA	BA000019.2:1436194-1436744
BA000019.2	1436194	1436744	1436194	1436744	1436694				-	17.0629	4.14e-07	0.0527	TAAATTTTACATATTCTTAAGATTA	BA000019.2:1436194-1436744
BA000019.2	1436571	1437121	1436571	1436744	1436694				-	17.0629	4.14e-07	0.0527	TAAATTTTACATATTCTTAAGATTA	BA000019.2:1436571-1437121
BA000019.2	1436571	1437121	1436724	1437121	1436774				-	17.0629	4.14e-07	0.0527	TAAATTTTACATATTCTTAAGATTA	BA000019.2:1436571-1437121
BA000019.2	1436194	1436744	1436724	1436744	1436774				-	17.0629	4.14e-07	0.0527	TAAATTTTACATATTCTTAAGATTA	BA000019.2:1436194-1436744
BA000019.2	1436571	1437121	1436873	1437121	all1219	all1219		hypothetical protein	-	17.0629	4.14e-07	0.0527	TAAATTTTACATATTCTTAAGATTA	BA000019.2:1436571-1437121	all1219
BA000019.2	1512840	1513390	1512840	1513136	all1272	all1272		probable glycogen phosphorylase	+	16.8971	4.86e-07	0.0562	AAATCTCAAGATTCTCTTAACGATT	BA000019.2:1512840-1513390	all1272	all1272		all1272
BA000019.2	1512858	1513408	1512858	1513136	all1272	all1272		probable glycogen phosphorylase	+	16.8971	4.86e-07	0.0562	AAATCTCAAGATTCTCTTAACGATT	BA000019.2:1512858-1513408	all1272	all1272		all1272
BA000019.2	1512970	1513520	1512970	1513136	all1272	all1272		probable glycogen phosphorylase	+	16.8971	4.86e-07	0.0562	AAATCTCAAGATTCTCTTAACGATT	BA000019.2:1512970-1513520	all1272	all1272		all1272
BA000019.2	1513004	1513554	1513004	1513136	all1272	all1272		probable glycogen phosphorylase	+	16.8971	4.86e-07	0.0562	AAATCTCAAGATTCTCTTAACGATT	BA000019.2:1513004-1513554	all1272	all1272		all1272
BA000019.2	1513054	1513604	1513054	1513136	all1272	all1272		probable glycogen phosphorylase	+	16.8971	4.86e-07	0.0562	AAATCTCAAGATTCTCTTAACGATT	BA000019.2:1513054-1513604	all1272	all1272		all1272
BA000019.2	1513059	1513609	1513059	1513136	all1272	all1272		probable glycogen phosphorylase	+	16.8971	4.86e-07	0.0562	AAATCTCAAGATTCTCTTAACGATT	BA000019.2:1513059-1513609	all1272	all1272		all1272
BA000019.2	1513074	1513624	1513074	1513136	all1272	all1272		probable glycogen phosphorylase	+	16.8971	4.86e-07	0.0562	AAATCTCAAGATTCTCTTAACGATT	BA000019.2:1513074-1513624	all1272	all1272		all1272
BA000019.2	1513207	1513757	1513207	1513390	all1272	all1272		probable glycogen phosphorylase	+	16.8971	4.86e-07	0.0562	AAATCTCAAGATTCTCTTAACGATT	BA000019.2:1513207-1513757	all1272	all1272		all1272
BA000019.2	3325605	3326155	3325605	3326155	3326105				-	16.8629	5.02e-07	0.0562	TTTTCTTAATCTTTGCTTAAGGTTT	BA000019.2:3325605-3326155
BA000019.2	3325686	3326236	3325686	3326155	3326105				-	16.8629	5.02e-07	0.0562	TTTTCTTAATCTTTGCTTAAGGTTT	BA000019.2:3325686-3326236
BA000019.2	3325762	3326312	3325762	3326155	3326105				-	16.8629	5.02e-07	0.0562	TTTTCTTAATCTTTGCTTAAGGTTT	BA000019.2:3325762-3326312
BA000019.2	3325762	3326312	3325762	3326312	3326262				-	16.8629	5.02e-07	0.0562	TTTTCTTAATCTTTGCTTAAGGTTT	BA000019.2:3325762-3326312
BA000019.2	3325686	3326236	3325762	3326236	3326262				-	16.8629	5.02e-07	0.0562	TTTTCTTAATCTTTGCTTAAGGTTT	BA000019.2:3325686-3326236
BA000019.2	3325605	3326155	3325762	3326155	3326262				-	16.8629	5.02e-07	0.0562	TTTTCTTAATCTTTGCTTAAGGTTT	BA000019.2:3325605-3326155
BA000019.2	1512858	1513408	1512858	1513408	all1273	all1273		unknown protein	+	16.8971	4.86e-07	0.0562	AAATCTCAAGATTCTCTTAACGATT	BA000019.2:1512858-1513408	all1273
BA000019.2	1512840	1513390	1512858	1513390	all1273	all1273		unknown protein	+	16.8971	4.86e-07	0.0562	AAATCTCAAGATTCTCTTAACGATT	BA000019.2:1512840-1513390	all1273
BA000019.2	1512970	1513520	1512970	1513408	all1273	all1273		unknown protein	+	16.8971	4.86e-07	0.0562	AAATCTCAAGATTCTCTTAACGATT	BA000019.2:1512970-1513520	all1273
BA000019.2	1513004	1513554	1513004	1513408	all1273	all1273		unknown protein	+	16.8971	4.86e-07	0.0562	AAATCTCAAGATTCTCTTAACGATT	BA000019.2:1513004-1513554	all1273
BA000019.2	1513054	1513604	1513054	1513408	all1273	all1273		unknown protein	+	16.8971	4.86e-07	0.0562	AAATCTCAAGATTCTCTTAACGATT	BA000019.2:1513054-1513604	all1273
BA000019.2	1513059	1513609	1513059	1513408	all1273	all1273		unknown protein	+	16.8971	4.86e-07	0.0562	AAATCTCAAGATTCTCTTAACGATT	BA000019.2:1513059-1513609	all1273
BA000019.2	1513074	1513624	1513074	1513408	all1273	all1273		unknown protein	+	16.8971	4.86e-07	0.0562	AAATCTCAAGATTCTCTTAACGATT	BA000019.2:1513074-1513624	all1273
BA000019.2	1513207	1513757	1513207	1513408	all1273	all1273		unknown protein	+	16.8971	4.86e-07	0.0562	AAATCTCAAGATTCTCTTAACGATT	BA000019.2:1513207-1513757	all1273
BA000019.2	3325605	3326155	3325605	3325745	alr2728	alr2728	uvrC	excinuclease ABC subunit C	-	16.8629	5.02e-07	0.0562	TTTTCTTAATCTTTGCTTAAGGTTT	BA000019.2:3325605-3326155	uvrC
BA000019.2	3325686	3326236	3325686	3325745	alr2728	alr2728	uvrC	excinuclease ABC subunit C	-	16.8629	5.02e-07	0.0562	TTTTCTTAATCTTTGCTTAAGGTTT	BA000019.2:3325686-3326236	uvrC
BA000019.2	3325762	3326312	3325762	3326236	alr2728	alr2728	uvrC	excinuclease ABC subunit C	-	16.8629	5.02e-07	0.0562	TTTTCTTAATCTTTGCTTAAGGTTT	BA000019.2:3325762-3326312	uvrC
BA000019.2	5205882	5206432	5205882	5206432	alr4346	alr4346		hypothetical protein	-	16.8629	5.02e-07	0.0562	AAAACTTAATTTTTTCTTTAAAAGG	BA000019.2:5205882-5206432	alr4346
BA000019.2	5651909	5652459	5651909	5652459	alr4740	alr4740		unknown protein	+	16.96	4.57e-07	0.0562	TAAACTTTAAATTTTGTTAAAATTT	BA000019.2:5651909-5652459	alr4740
BA000019.2	1513207	1513757	1513207	1513757	asl1274	asl1274		unknown protein	+	16.8971	4.86e-07	0.0562	AAATCTCAAGATTCTCTTAACGATT	BA000019.2:1513207-1513757	asl1274
BA000019.2	1513074	1513624	1513207	1513624	asl1274	asl1274		unknown protein	+	16.8971	4.86e-07	0.0562	AAATCTCAAGATTCTCTTAACGATT	BA000019.2:1513074-1513624	asl1274
BA000019.2	1513059	1513609	1513207	1513609	asl1274	asl1274		unknown protein	+	16.8971	4.86e-07	0.0562	AAATCTCAAGATTCTCTTAACGATT	BA000019.2:1513059-1513609	asl1274
BA000019.2	1513054	1513604	1513207	1513604	asl1274	asl1274		unknown protein	+	16.8971	4.86e-07	0.0562	AAATCTCAAGATTCTCTTAACGATT	BA000019.2:1513054-1513604	asl1274
BA000019.2	1513004	1513554	1513207	1513554	asl1274	asl1274		unknown protein	+	16.8971	4.86e-07	0.0562	AAATCTCAAGATTCTCTTAACGATT	BA000019.2:1513004-1513554	asl1274
BA000019.2	1512970	1513520	1513207	1513520	asl1274	asl1274		unknown protein	+	16.8971	4.86e-07	0.0562	AAATCTCAAGATTCTCTTAACGATT	BA000019.2:1512970-1513520	asl1274
BA000019.2	1512858	1513408	1513207	1513408	asl1274	asl1274		unknown protein	+	16.8971	4.86e-07	0.0562	AAATCTCAAGATTCTCTTAACGATT	BA000019.2:1512858-1513408	asl1274
BA000019.2	1512840	1513390	1513207	1513390	asl1274	asl1274		unknown protein	+	16.8971	4.86e-07	0.0562	AAATCTCAAGATTCTCTTAACGATT	BA000019.2:1512840-1513390	asl1274
BA000019.2	298104	298654	298104	298654	alr0276	alr0276		hypothetical protein	-	16.84	5.13e-07	0.0567	TGAACTTATTTTTTTCTTAATCTTC	BA000019.2:298104-298654	alr0276
BA000019.2	3904423	3904973	3904529	3904973	3904579				+	16.8286	5.19e-07	0.0568	AAACTTTTATTTTTTATTTGGACTT	BA000019.2:3904423-3904973
BA000019.2	3904423	3904973	3904423	3904973	alr3233	alr3233	trpE	anthranilate synthase; TrpE	+	16.8286	5.19e-07	0.0568	AAACTTTTATTTTTTATTTGGACTT	BA000019.2:3904423-3904973
BA000019.2	2515146	2515696	2515146	2515696	2515196				+	16.7771	5.45e-07	0.0591	CAAACTGAATGTTTACTTAATATTC	BA000019.2:2515146-2515696
BA000019.2	2515146	2515696	2515374	2515696	2515424				+	16.7771	5.45e-07	0.0591	CAAACTGAATGTTTACTTAATATTC	BA000019.2:2515146-2515696
BA000019.2	2515146	2515696	2515588	2515696	all2096	all2096		oxidase	+	16.7771	5.45e-07	0.0591	CAAACTGAATGTTTACTTAATATTC	BA000019.2:2515146-2515696	all2096
BA000019.2	2965478	2966028	2965478	2965529	alr2467	alr2467		hypothetical protein	-	16.7429	5.63e-07	0.0595	AGATACTAATATTTTCTTGACATTT	BA000019.2:2965478-2966028	alr2467
BA000019.2	2965552	2966102	2965552	2966028	alr2467	alr2467		hypothetical protein	-	16.7429	5.63e-07	0.0595	AGATACTAATATTTTCTTGACATTT	BA000019.2:2965552-2966102	alr2467
BA000019.2	2965574	2966124	2965574	2966028	alr2467	alr2467		hypothetical protein	-	16.7429	5.63e-07	0.0595	AGATACTAATATTTTCTTGACATTT	BA000019.2:2965574-2966124	alr2467
BA000019.2	2965574	2966124	2965983	2966124	asl2469	asl2469	ftrV	ferredoxin-thioredoxin reductase variable subunit	-	16.7429	5.63e-07	0.0595	AGATACTAATATTTTCTTGACATTT	BA000019.2:2965574-2966124	ftrV
BA000019.2	2965552	2966102	2965983	2966102	asl2469	asl2469	ftrV	ferredoxin-thioredoxin reductase variable subunit	-	16.7429	5.63e-07	0.0595	AGATACTAATATTTTCTTGACATTT	BA000019.2:2965552-2966102	ftrV
BA000019.2	2965478	2966028	2965983	2966028	asl2469	asl2469	ftrV	ferredoxin-thioredoxin reductase variable subunit	-	16.7429	5.63e-07	0.0595	AGATACTAATATTTTCTTGACATTT	BA000019.2:2965478-2966028	ftrV
BA000019.2	2965574	2966124	2965574	2966124	asr2468	asr2468		unknown protein	-	16.7429	5.63e-07	0.0595	AGATACTAATATTTTCTTGACATTT	BA000019.2:2965574-2966124	asr2468
BA000019.2	2965552	2966102	2965574	2966102	asr2468	asr2468		unknown protein	-	16.7429	5.63e-07	0.0595	AGATACTAATATTTTCTTGACATTT	BA000019.2:2965552-2966102	asr2468
BA000019.2	2965478	2966028	2965574	2966028	asr2468	asr2468		unknown protein	-	16.7429	5.63e-07	0.0595	AGATACTAATATTTTCTTGACATTT	BA000019.2:2965478-2966028	asr2468
BA000019.2	1805476	1806026	1805797	1806026	1805847				+	16.7257	5.72e-07	0.06	AATAATTAATCTTTTCTTTATCTTC	BA000019.2:1805476-1806026
BA000019.2	1805476	1806026	1805914	1806026	1805964				+	16.7257	5.72e-07	0.06	AATAATTAATCTTTTCTTTATCTTC	BA000019.2:1805476-1806026
BA000019.2	1805476	1806026	1805476	1806026	1805976				+	16.7257	5.72e-07	0.06	AATAATTAATCTTTTCTTTATCTTC	BA000019.2:1805476-1806026
BA000019.2	1805476	1806026	1805940	1806026	1805990				+	16.7257	5.72e-07	0.06	AATAATTAATCTTTTCTTTATCTTC	BA000019.2:1805476-1806026
BA000019.2	1805476	1806026	1805990	1806026	1806040				+	16.7257	5.72e-07	0.06	AATAATTAATCTTTTCTTTATCTTC	BA000019.2:1805476-1806026
BA000019.2	1805476	1806026	1805552	1806026	alr1546	alr1546		hypothetical protein	+	16.7257	5.72e-07	0.06	AATAATTAATCTTTTCTTTATCTTC	BA000019.2:1805476-1806026	alr1546
BA000019.2	665676	666226	665676	666226	all0571	all0571		cyanophycinase	+	16.6914	5.91e-07	0.061	ATAACTTAATTATCTCTTAGGAACT	BA000019.2:665676-666226	all0571
BA000019.2	665713	666263	665713	666226	all0571	all0571		cyanophycinase	+	16.6914	5.91e-07	0.061	ATAACTTAATTATCTCTTAGGAACT	BA000019.2:665713-666263	all0571
BA000019.2	665713	666263	666042	666263	cphA	alr0573	cphA	cyanophycin synthetase; CphA	+	16.6914	5.91e-07	0.061	ATAACTTAATTATCTCTTAGGAACT	BA000019.2:665713-666263
BA000019.2	665676	666226	666042	666226	cphA	alr0573	cphA	cyanophycin synthetase; CphA	+	16.6914	5.91e-07	0.061	ATAACTTAATTATCTCTTAGGAACT	BA000019.2:665676-666226
BA000019.2	2342208	2342758	2342438	2342758	2342488				+	16.5771	6.58e-07	0.064	CAGAATTTACATTTTCTTTAGCCTT	BA000019.2:2342208-2342758
BA000019.2	2342155	2342705	2342438	2342705	2342488				+	16.5771	6.58e-07	0.064	CAGAATTTACATTTTCTTTAGCCTT	BA000019.2:2342155-2342705
BA000019.2	2342026	2342576	2342438	2342576	2342488				+	16.5771	6.58e-07	0.064	CAGAATTTACATTTTCTTTAGCCTT	BA000019.2:2342026-2342576
BA000019.2	2341931	2342481	2342438	2342481	2342488				+	16.5771	6.58e-07	0.064	CAGAATTTACATTTTCTTTAGCCTT	BA000019.2:2341931-2342481
BA000019.2	4300166	4300716	4300166	4300716	4300666				+	16.6229	6.3e-07	0.064	ACGCCTTATTAATTTATTTAGAATT	BA000019.2:4300166-4300716
BA000019.2	4300122	4300672	4300166	4300672	4300666				+	16.6229	6.3e-07	0.064	ACGCCTTATTAATTTATTTAGAATT	BA000019.2:4300122-4300672
BA000019.2	6064099	6064649	6064099	6064649	6064149				+	16.5486	6.76e-07	0.064	AAATTTTAAAATTTTAGTAAAATTT	BA000019.2:6064099-6064649
BA000019.2	6064064	6064614	6064099	6064614	6064149				+	16.5486	6.76e-07	0.064	AAATTTTAAAATTTTAGTAAAATTT	BA000019.2:6064064-6064614
BA000019.2	6064036	6064586	6064099	6064586	6064149				+	16.5486	6.76e-07	0.064	AAATTTTAAAATTTTAGTAAAATTT	BA000019.2:6064036-6064586
BA000019.2	6063920	6064470	6064099	6064470	6064149				+	16.5486	6.76e-07	0.064	AAATTTTAAAATTTTAGTAAAATTT	BA000019.2:6063920-6064470
BA000019.2	6064110	6064660	6064110	6064649	6064149				+	16.5486	6.76e-07	0.064	AAATTTTAAAATTTTAGTAAAATTT	BA000019.2:6064110-6064660
BA000019.2	6064110	6064660	6064110	6064660	6064160				+	16.5486	6.76e-07	0.064	AAATTTTAAAATTTTAGTAAAATTT	BA000019.2:6064110-6064660
BA000019.2	6064099	6064649	6064110	6064649	6064160				+	16.5486	6.76e-07	0.064	AAATTTTAAAATTTTAGTAAAATTT	BA000019.2:6064099-6064649
BA000019.2	6064064	6064614	6064110	6064614	6064160				+	16.5486	6.76e-07	0.064	AAATTTTAAAATTTTAGTAAAATTT	BA000019.2:6064064-6064614
BA000019.2	6064036	6064586	6064110	6064586	6064160				+	16.5486	6.76e-07	0.064	AAATTTTAAAATTTTAGTAAAATTT	BA000019.2:6064036-6064586
BA000019.2	6063920	6064470	6064110	6064470	6064160				+	16.5486	6.76e-07	0.064	AAATTTTAAAATTTTAGTAAAATTT	BA000019.2:6063920-6064470
BA000019.2	6064110	6064660	6064122	6064660	6064172				+	16.5486	6.76e-07	0.064	AAATTTTAAAATTTTAGTAAAATTT	BA000019.2:6064110-6064660
BA000019.2	6064099	6064649	6064122	6064649	6064172				+	16.5486	6.76e-07	0.064	AAATTTTAAAATTTTAGTAAAATTT	BA000019.2:6064099-6064649
BA000019.2	6064064	6064614	6064122	6064614	6064172				+	16.5486	6.76e-07	0.064	AAATTTTAAAATTTTAGTAAAATTT	BA000019.2:6064064-6064614
BA000019.2	6064036	6064586	6064122	6064586	6064172				+	16.5486	6.76e-07	0.064	AAATTTTAAAATTTTAGTAAAATTT	BA000019.2:6064036-6064586
BA000019.2	6063920	6064470	6064122	6064470	6064172				+	16.5486	6.76e-07	0.064	AAATTTTAAAATTTTAGTAAAATTT	BA000019.2:6063920-6064470
BA000019.2	6063920	6064470	6063920	6064470	all5093	all5093		hypothetical protein	+	16.5486	6.76e-07	0.064	AAATTTTAAAATTTTAGTAAAATTT	BA000019.2:6063920-6064470	all5093
BA000019.2	6064036	6064586	6064036	6064470	all5093	all5093		hypothetical protein	+	16.5486	6.76e-07	0.064	AAATTTTAAAATTTTAGTAAAATTT	BA000019.2:6064036-6064586	all5093
BA000019.2	6064064	6064614	6064064	6064470	all5093	all5093		hypothetical protein	+	16.5486	6.76e-07	0.064	AAATTTTAAAATTTTAGTAAAATTT	BA000019.2:6064064-6064614	all5093
BA000019.2	6064099	6064649	6064099	6064470	all5093	all5093		hypothetical protein	+	16.5486	6.76e-07	0.064	AAATTTTAAAATTTTAGTAAAATTT	BA000019.2:6064099-6064649	all5093
BA000019.2	6064110	6064660	6064110	6064470	all5093	all5093		hypothetical protein	+	16.5486	6.76e-07	0.064	AAATTTTAAAATTTTAGTAAAATTT	BA000019.2:6064110-6064660	all5093
BA000019.2	2341931	2342481	2341931	2342055	alr1959	alr1959		hypothetical protein	+	16.5771	6.58e-07	0.064	CAGAATTTACATTTTCTTTAGCCTT	BA000019.2:2341931-2342481	alr1959
BA000019.2	2342026	2342576	2342026	2342055	alr1959	alr1959		hypothetical protein	+	16.5771	6.58e-07	0.064	CAGAATTTACATTTTCTTTAGCCTT	BA000019.2:2342026-2342576	alr1959
BA000019.2	2342155	2342705	2342155	2342161	alr1959	alr1959		hypothetical protein	+	16.5771	6.58e-07	0.064	CAGAATTTACATTTTCTTTAGCCTT	BA000019.2:2342155-2342705	alr1959
BA000019.2	2342208	2342758	2342208	2342705	alr1959	alr1959		hypothetical protein	+	16.5771	6.58e-07	0.064	CAGAATTTACATTTTCTTTAGCCTT	BA000019.2:2342208-2342758	alr1959
BA000019.2	2341931	2342481	2341931	2342481	alr1960	alr1960		hypothetical protein	+	16.5771	6.58e-07	0.064	CAGAATTTACATTTTCTTTAGCCTT	BA000019.2:2341931-2342481	alr1960
BA000019.2	2342026	2342576	2342026	2342481	alr1960	alr1960		hypothetical protein	+	16.5771	6.58e-07	0.064	CAGAATTTACATTTTCTTTAGCCTT	BA000019.2:2342026-2342576	alr1960
BA000019.2	2342155	2342705	2342155	2342481	alr1960	alr1960		hypothetical protein	+	16.5771	6.58e-07	0.064	CAGAATTTACATTTTCTTTAGCCTT	BA000019.2:2342155-2342705	alr1960
BA000019.2	2342208	2342758	2342208	2342481	alr1960	alr1960		hypothetical protein	+	16.5771	6.58e-07	0.064	CAGAATTTACATTTTCTTTAGCCTT	BA000019.2:2342208-2342758	alr1960
BA000019.2	2342208	2342758	2342452	2342758	alr1961	alr1961		hypothetical protein	+	16.5771	6.58e-07	0.064	CAGAATTTACATTTTCTTTAGCCTT	BA000019.2:2342208-2342758	alr1961
BA000019.2	2342155	2342705	2342452	2342705	alr1961	alr1961		hypothetical protein	+	16.5771	6.58e-07	0.064	CAGAATTTACATTTTCTTTAGCCTT	BA000019.2:2342155-2342705	alr1961
BA000019.2	2342026	2342576	2342452	2342576	alr1961	alr1961		hypothetical protein	+	16.5771	6.58e-07	0.064	CAGAATTTACATTTTCTTTAGCCTT	BA000019.2:2342026-2342576	alr1961
BA000019.2	2341931	2342481	2342452	2342481	alr1961	alr1961		hypothetical protein	+	16.5771	6.58e-07	0.064	CAGAATTTACATTTTCTTTAGCCTT	BA000019.2:2341931-2342481	alr1961
BA000019.2	4300122	4300672	4300122	4300672	alr3561	alr3561		glucose inhibited division protein A	+	16.6229	6.3e-07	0.064	ACGCCTTATTAATTTATTTAGAATT	BA000019.2:4300122-4300672	alr3561
BA000019.2	4300166	4300716	4300166	4300672	alr3561	alr3561		glucose inhibited division protein A	+	16.6229	6.3e-07	0.064	ACGCCTTATTAATTTATTTAGAATT	BA000019.2:4300166-4300716	alr3561
BA000019.2	6064036	6064586	6064036	6064586	asr5092	asr5092		unknown protein	+	16.5486	6.76e-07	0.064	AAATTTTAAAATTTTAGTAAAATTT	BA000019.2:6064036-6064586	asr5092
BA000019.2	6063920	6064470	6064036	6064470	asr5092	asr5092		unknown protein	+	16.5486	6.76e-07	0.064	AAATTTTAAAATTTTAGTAAAATTT	BA000019.2:6063920-6064470	asr5092
BA000019.2	6064064	6064614	6064064	6064586	asr5092	asr5092		unknown protein	+	16.5486	6.76e-07	0.064	AAATTTTAAAATTTTAGTAAAATTT	BA000019.2:6064064-6064614	asr5092
BA000019.2	6064099	6064649	6064099	6064586	asr5092	asr5092		unknown protein	+	16.5486	6.76e-07	0.064	AAATTTTAAAATTTTAGTAAAATTT	BA000019.2:6064099-6064649	asr5092
BA000019.2	6064110	6064660	6064110	6064586	asr5092	asr5092		unknown protein	+	16.5486	6.76e-07	0.064	AAATTTTAAAATTTTAGTAAAATTT	BA000019.2:6064110-6064660	asr5092
BA000019.2	3072900	3073450	3072900	3073450	all2571	all2571		unknown protein	+	16.48	7.2e-07	0.0662	ATGCTATCAGATTTTCTTAAAAATG	BA000019.2:3072900-3073450	all2571	all2571
BA000019.2	3073007	3073557	3073007	3073450	all2571	all2571		unknown protein	+	16.48	7.2e-07	0.0662	ATGCTATCAGATTTTCTTAAAAATG	BA000019.2:3073007-3073557	all2571	all2571
BA000019.2	3073007	3073557	3073007	3073557	3073057				+	16.48	7.2e-07	0.0662	ATGCTATCAGATTTTCTTAAAAATG	BA000019.2:3073007-3073557
BA000019.2	3072900	3073450	3073007	3073450	3073057				+	16.48	7.2e-07	0.0662	ATGCTATCAGATTTTCTTAAAAATG	BA000019.2:3072900-3073450
BA000019.2	4998994	4999544	4998994	4999084	all4155	all4155		hypothetical protein	-	16.48	7.2e-07	0.0662	GCAAATTTATCTTTGCTTAATATTC	BA000019.2:4998994-4999544	all4155
BA000019.2	4999164	4999714	4999164	4999714	all4155	all4155		hypothetical protein	-	16.48	7.2e-07	0.0662	GCAAATTTATCTTTGCTTAATATTC	BA000019.2:4999164-4999714	all4155
BA000019.2	5280105	5280655	5280105	5280220	all4403	all4403		unknown protein	+	16.4571	7.36e-07	0.0662	AGAAATTAAAATTTTGTTAAAAACC	BA000019.2:5280105-5280655	all4403
BA000019.2	6173936	6174486	6173936	6174486	all5174	all5174		two-component response regulator	-	16.4629	7.32e-07	0.0662	AGTTTTTTATTATTAATTAAGTTTT	BA000019.2:6173936-6174486	all5174
BA000019.2	6174339	6174889	6174339	6174486	all5174	all5174		two-component response regulator	-	16.4629	7.32e-07	0.0662	AGTTTTTTATTATTAATTAAGTTTT	BA000019.2:6174339-6174889	all5174
BA000019.2	6174339	6174889	6174339	6174889	all5176	all5176		hypothetical protein	-	16.4629	7.32e-07	0.0662	AGTTTTTTATTATTAATTAAGTTTT	BA000019.2:6174339-6174889	all5176
BA000019.2	6173936	6174486	6174339	6174486	all5176	all5176		hypothetical protein	-	16.4629	7.32e-07	0.0662	AGTTTTTTATTATTAATTAAGTTTT	BA000019.2:6173936-6174486	all5176
BA000019.2	3073007	3073557	3073508	3073557	alr2572	alr2572		two-component sensor histidine kinase	+	16.48	7.2e-07	0.0662	ATGCTATCAGATTTTCTTAAAAATG	BA000019.2:3073007-3073557	alr2572
BA000019.2	5280105	5280655	5280105	5280615	alr4404	alr4404		AhpC/TSA family protein	+	16.4571	7.36e-07	0.0662	AGAAATTAAAATTTTGTTAAAAACC	BA000019.2:5280105-5280655	alr4404
BA000019.2	4998994	4999544	4998994	4999544	ndhF	alr0869	ndhF	NADH dehydrogenase subunit 5	-	16.48	7.2e-07	0.0662	GCAAATTTATCTTTGCTTAATATTC	BA000019.2:4998994-4999544
BA000019.2	4999164	4999714	4999164	4999544	ndhF	alr0869	ndhF	NADH dehydrogenase subunit 5	-	16.48	7.2e-07	0.0662	GCAAATTTATCTTTGCTTAATATTC	BA000019.2:4999164-4999714
BA000019.2	3061562	3062112	3061562	3062112	3061612				-	16.4171	7.64e-07	0.0677	AACACTTTTCATTTTGTTAAGCTTT	BA000019.2:3061562-3062112
BA000019.2	3061488	3062038	3061562	3062038	3061612				-	16.4171	7.64e-07	0.0677	AACACTTTTCATTTTGTTAAGCTTT	BA000019.2:3061488-3062038
BA000019.2	3061488	3062038	3061488	3061677	3061627				-	16.4171	7.64e-07	0.0677	AACACTTTTCATTTTGTTAAGCTTT	BA000019.2:3061488-3062038
BA000019.2	3061562	3062112	3061562	3061677	3061627				-	16.4171	7.64e-07	0.0677	AACACTTTTCATTTTGTTAAGCTTT	BA000019.2:3061562-3062112
BA000019.2	3061488	3062038	3061488	3062038	alr2562	alr2562		unknown protein	-	16.4171	7.64e-07	0.0677	AACACTTTTCATTTTGTTAAGCTTT	BA000019.2:3061488-3062038	alr2562
BA000019.2	3061562	3062112	3061562	3062038	alr2562	alr2562		unknown protein	-	16.4171	7.64e-07	0.0677	AACACTTTTCATTTTGTTAAGCTTT	BA000019.2:3061562-3062112	alr2562
BA000019.2	133569	134119	133569	134119	alr0130	alr0130		hypothetical protein	-	16.32	8.36e-07	0.0721	AAGTAGTAATAATTTTTTAAGAATG	BA000019.2:133569-134119	alr0130		alr0130
BA000019.2	133421	133971	133569	133971	alr0130	alr0130		hypothetical protein	-	16.32	8.36e-07	0.0721	AAGTAGTAATAATTTTTTAAGAATG	BA000019.2:133421-133971	alr0130		alr0130
BA000019.2	133748	134298	133748	134119	alr0130	alr0130		hypothetical protein	-	16.32	8.36e-07	0.0721	AAGTAGTAATAATTTTTTAAGAATG	BA000019.2:133748-134298	alr0130		alr0130
BA000019.2	5259869	5260419	5259869	5260419	all4387	all4387		hypothetical protein	+	16.3257	8.31e-07	0.0721	AATAATTAATATTTATTTAATATTA	BA000019.2:5259869-5260419	all4387
BA000019.2	133421	133971	133421	133438	all7633	all7633		hypothetical protein	-	16.32	8.36e-07	0.0721	AAGTAGTAATAATTTTTTAAGAATG	BA000019.2:133421-133971	all7633
BA000019.2	133421	133971	133421	133971	alr7635	alr7635		cation-transporting ATPase	-	16.32	8.36e-07	0.0721	AAGTAGTAATAATTTTTTAAGAATG	BA000019.2:133421-133971	alr7635
BA000019.2	133569	134119	133569	133971	alr7635	alr7635		cation-transporting ATPase	-	16.32	8.36e-07	0.0721	AAGTAGTAATAATTTTTTAAGAATG	BA000019.2:133569-134119	alr7635
BA000019.2	133748	134298	133748	133971	alr7635	alr7635		cation-transporting ATPase	-	16.32	8.36e-07	0.0721	AAGTAGTAATAATTTTTTAAGAATG	BA000019.2:133748-134298	alr7635
BA000019.2	133748	134298	133748	134298	rpaA	all0129	rpaA	two-component response regulator; RpaA	-	16.32	8.36e-07	0.0721	AAGTAGTAATAATTTTTTAAGAATG	BA000019.2:133748-134298
BA000019.2	133569	134119	133748	134119	rpaA	all0129	rpaA	two-component response regulator; RpaA	-	16.32	8.36e-07	0.0721	AAGTAGTAATAATTTTTTAAGAATG	BA000019.2:133569-134119
BA000019.2	133421	133971	133748	133971	rpaA	all0129	rpaA	two-component response regulator; RpaA	-	16.32	8.36e-07	0.0721	AAGTAGTAATAATTTTTTAAGAATG	BA000019.2:133421-133971
BA000019.2	5021670	5022220	5021670	5022220	alr4174	alr4174		deoxyribose-phosphate aldolase	+	16.2743	8.72e-07	0.0742	GGGTATTAATTTTTTATAAAGCTTT	BA000019.2:5021670-5022220	alr4174
BA000019.2	5021733	5022283	5021733	5022220	alr4174	alr4174		deoxyribose-phosphate aldolase	+	16.2743	8.72e-07	0.0742	GGGTATTAATTTTTTATAAAGCTTT	BA000019.2:5021733-5022283	alr4174
BA000019.2	1486330	1486880	1486330	1486646	all1253	all1253		unknown protein	+	16.1943	9.38e-07	0.0762	TATACTTAAGTTTTTGTAAAGCTTT	BA000019.2:1486330-1486880	all1253
BA000019.2	1486565	1487115	1486565	1486646	all1253	all1253		unknown protein	+	16.1943	9.38e-07	0.0762	TATACTTAAGTTTTTGTAAAGCTTT	BA000019.2:1486565-1487115	all1253
BA000019.2	1486622	1487172	1486622	1486646	all1253	all1253		unknown protein	+	16.1943	9.38e-07	0.0762	TATACTTAAGTTTTTGTAAAGCTTT	BA000019.2:1486622-1487172	all1253
BA000019.2	1486635	1487185	1486635	1486646	all1253	all1253		unknown protein	+	16.1943	9.38e-07	0.0762	TATACTTAAGTTTTTGTAAAGCTTT	BA000019.2:1486635-1487185	all1253
BA000019.2	4279280	4279830	4279280	4279830	all3550	all3550		similar to spore cortex-lytic enzyme prepeptide	+	16.2286	9.09e-07	0.0762	ATTATTTTATTTTTTCTTCTGATTC	BA000019.2:4279280-4279830	all3550
BA000019.2	4279321	4279871	4279321	4279830	all3550	all3550		similar to spore cortex-lytic enzyme prepeptide	+	16.2286	9.09e-07	0.0762	ATTATTTTATTTTTTCTTCTGATTC	BA000019.2:4279321-4279871	all3550
BA000019.2	4279321	4279871	4279321	4279871	all3551	all3551		hypothetical protein	+	16.2286	9.09e-07	0.0762	ATTATTTTATTTTTTCTTCTGATTC	BA000019.2:4279321-4279871	all3551
BA000019.2	4279280	4279830	4279321	4279830	all3551	all3551		hypothetical protein	+	16.2286	9.09e-07	0.0762	ATTATTTTATTTTTTCTTCTGATTC	BA000019.2:4279280-4279830	all3551
BA000019.2	1486565	1487115	1486565	1487115	alr1254	alr1254		DNA polymerase I	+	16.1943	9.38e-07	0.0762	TATACTTAAGTTTTTGTAAAGCTTT	BA000019.2:1486565-1487115	alr1254
BA000019.2	1486330	1486880	1486565	1486880	alr1254	alr1254		DNA polymerase I	+	16.1943	9.38e-07	0.0762	TATACTTAAGTTTTTGTAAAGCTTT	BA000019.2:1486330-1486880	alr1254
BA000019.2	1486622	1487172	1486622	1487115	alr1254	alr1254		DNA polymerase I	+	16.1943	9.38e-07	0.0762	TATACTTAAGTTTTTGTAAAGCTTT	BA000019.2:1486622-1487172	alr1254
BA000019.2	1486635	1487185	1486635	1487115	alr1254	alr1254		DNA polymerase I	+	16.1943	9.38e-07	0.0762	TATACTTAAGTTTTTGTAAAGCTTT	BA000019.2:1486635-1487185	alr1254
BA000019.2	670921	671471	670921	671471	all0578	all0578	dnaB	replicative DNA helicase; DnaB	+	16.1771	9.53e-07	0.0769	GTCAATTAATCATCCCTTCAGAATT	BA000019.2:670921-671471	dnaB
BA000019.2	670921	671471	670921	671027	alr0577	alr0577		FKBP-type peptidyl-prolyl cis-trans isomerase	+	16.1771	9.53e-07	0.0769	GTCAATTAATCATCCCTTCAGAATT	BA000019.2:670921-671471	alr0577
BA000019.2	18926	19476	18926	19041	18541				-	16.0457	1.07e-06	0.0786	AGTTTGTAATATTTGTTTCAGATTT	BA000019.2:18926-19476
BA000019.2	18955	19505	18955	19041	18541				-	16.0457	1.07e-06	0.0786	AGTTTGTAATATTTGTTTCAGATTT	BA000019.2:18955-19505
BA000019.2	18982	19532	18982	19041	18541				-	16.0457	1.07e-06	0.0786	AGTTTGTAATATTTGTTTCAGATTT	BA000019.2:18982-19532
BA000019.2	18992	19542	18992	19041	18541				-	16.0457	1.07e-06	0.0786	AGTTTGTAATATTTGTTTCAGATTT	BA000019.2:18992-19542
BA000019.2	19011	19561	19011	19041	18541				-	16.0457	1.07e-06	0.0786	AGTTTGTAATATTTGTTTCAGATTT	BA000019.2:19011-19561
BA000019.2	2949961	2950511	2949961	2950511	2950461				-	16.04	1.08e-06	0.0786	ATTATTTTAGGACTCCTTAATAATC	BA000019.2:2949961-2950511
BA000019.2	2949991	2950541	2949991	2950511	2950461				-	16.04	1.08e-06	0.0786	ATTATTTTAGGACTCCTTAATAATC	BA000019.2:2949991-2950541
BA000019.2	2950004	2950554	2950004	2950511	2950461				-	16.04	1.08e-06	0.0786	ATTATTTTAGGACTCCTTAATAATC	BA000019.2:2950004-2950554
BA000019.2	2950010	2950560	2950010	2950511	2950461				-	16.04	1.08e-06	0.0786	ATTATTTTAGGACTCCTTAATAATC	BA000019.2:2950010-2950560
BA000019.2	2950016	2950566	2950016	2950511	2950461				-	16.04	1.08e-06	0.0786	ATTATTTTAGGACTCCTTAATAATC	BA000019.2:2950016-2950566
BA000019.2	2950051	2950601	2950051	2950511	2950461				-	16.04	1.08e-06	0.0786	ATTATTTTAGGACTCCTTAATAATC	BA000019.2:2950051-2950601
BA000019.2	2950130	2950680	2950130	2950511	2950461				-	16.04	1.08e-06	0.0786	ATTATTTTAGGACTCCTTAATAATC	BA000019.2:2950130-2950680
BA000019.2	2950130	2950680	2950618	2950680	2951118				-	16.04	1.08e-06	0.0786	ATTATTTTAGGACTCCTTAATAATC	BA000019.2:2950130-2950680
BA000019.2	2949961	2950511	2949961	2950116	all2453	all2453	petC	plastoquinol--plastocyanin reductase	-	16.04	1.08e-06	0.0786	ATTATTTTAGGACTCCTTAATAATC	BA000019.2:2949961-2950511
BA000019.2	2949991	2950541	2949991	2950116	all2453	all2453	petC	plastoquinol--plastocyanin reductase	-	16.04	1.08e-06	0.0786	ATTATTTTAGGACTCCTTAATAATC	BA000019.2:2949991-2950541
BA000019.2	2950004	2950554	2950004	2950116	all2453	all2453	petC	plastoquinol--plastocyanin reductase	-	16.04	1.08e-06	0.0786	ATTATTTTAGGACTCCTTAATAATC	BA000019.2:2950004-2950554
BA000019.2	2950010	2950560	2950010	2950116	all2453	all2453	petC	plastoquinol--plastocyanin reductase	-	16.04	1.08e-06	0.0786	ATTATTTTAGGACTCCTTAATAATC	BA000019.2:2950010-2950560
BA000019.2	2950016	2950566	2950016	2950116	all2453	all2453	petC	plastoquinol--plastocyanin reductase	-	16.04	1.08e-06	0.0786	ATTATTTTAGGACTCCTTAATAATC	BA000019.2:2950016-2950566
BA000019.2	2950051	2950601	2950051	2950116	all2453	all2453	petC	plastoquinol--plastocyanin reductase	-	16.04	1.08e-06	0.0786	ATTATTTTAGGACTCCTTAATAATC	BA000019.2:2950051-2950601
BA000019.2	2950130	2950680	2950130	2950451	all2453	all2453	petC	plastoquinol--plastocyanin reductase	-	16.04	1.08e-06	0.0786	ATTATTTTAGGACTCCTTAATAATC	BA000019.2:2950130-2950680
BA000019.2	5390770	5391320	5390770	5391320	all4501	all4501		phosphate regulon transcriptional regulator	-	16.1371	9.88e-07	0.0786	AATCGTTTATCTTTTCTTAAACTTG	BA000019.2:5390770-5391320	all4501
BA000019.2	19200	19750	19480	19750	all7024	all7024		hypothetical protein	-	16.0457	1.07e-06	0.0786	AGTTTGTAATATTTGTTTCAGATTT	BA000019.2:19200-19750	all7024
BA000019.2	19064	19614	19480	19614	all7024	all7024		hypothetical protein	-	16.0457	1.07e-06	0.0786	AGTTTGTAATATTTGTTTCAGATTT	BA000019.2:19064-19614	all7024
BA000019.2	19060	19610	19480	19610	all7024	all7024		hypothetical protein	-	16.0457	1.07e-06	0.0786	AGTTTGTAATATTTGTTTCAGATTT	BA000019.2:19060-19610	all7024
BA000019.2	19011	19561	19480	19561	all7024	all7024		hypothetical protein	-	16.0457	1.07e-06	0.0786	AGTTTGTAATATTTGTTTCAGATTT	BA000019.2:19011-19561	all7024
BA000019.2	18992	19542	19480	19542	all7024	all7024		hypothetical protein	-	16.0457	1.07e-06	0.0786	AGTTTGTAATATTTGTTTCAGATTT	BA000019.2:18992-19542	all7024
BA000019.2	18982	19532	19480	19532	all7024	all7024		hypothetical protein	-	16.0457	1.07e-06	0.0786	AGTTTGTAATATTTGTTTCAGATTT	BA000019.2:18982-19532	all7024
BA000019.2	18955	19505	19480	19505	all7024	all7024		hypothetical protein	-	16.0457	1.07e-06	0.0786	AGTTTGTAATATTTGTTTCAGATTT	BA000019.2:18955-19505	all7024
BA000019.2	2800617	2801167	2800617	2800654	alr2323	alr2323		heat shock protein HtpG	+	16.0457	1.07e-06	0.0786	AAAACTTTCTGTTTTCTTAAGAGTT	BA000019.2:2800617-2801167	alr2323
BA000019.2	2950130	2950680	2950130	2950680	alr2454	alr2454		hypothetical protein	-	16.04	1.08e-06	0.0786	ATTATTTTAGGACTCCTTAATAATC	BA000019.2:2950130-2950680	alr2454
BA000019.2	2950051	2950601	2950130	2950601	alr2454	alr2454		hypothetical protein	-	16.04	1.08e-06	0.0786	ATTATTTTAGGACTCCTTAATAATC	BA000019.2:2950051-2950601	alr2454
BA000019.2	2950016	2950566	2950130	2950566	alr2454	alr2454		hypothetical protein	-	16.04	1.08e-06	0.0786	ATTATTTTAGGACTCCTTAATAATC	BA000019.2:2950016-2950566	alr2454
BA000019.2	2950010	2950560	2950130	2950560	alr2454	alr2454		hypothetical protein	-	16.04	1.08e-06	0.0786	ATTATTTTAGGACTCCTTAATAATC	BA000019.2:2950010-2950560	alr2454
BA000019.2	2950004	2950554	2950130	2950554	alr2454	alr2454		hypothetical protein	-	16.04	1.08e-06	0.0786	ATTATTTTAGGACTCCTTAATAATC	BA000019.2:2950004-2950554	alr2454
BA000019.2	2949991	2950541	2950130	2950541	alr2454	alr2454		hypothetical protein	-	16.04	1.08e-06	0.0786	ATTATTTTAGGACTCCTTAATAATC	BA000019.2:2949991-2950541	alr2454
BA000019.2	2949961	2950511	2950130	2950511	alr2454	alr2454		hypothetical protein	-	16.04	1.08e-06	0.0786	ATTATTTTAGGACTCCTTAATAATC	BA000019.2:2949961-2950511	alr2454
BA000019.2	19200	19750	19579	19750	alr7526	alr7526		transcriptional regulator	-	16.0457	1.07e-06	0.0786	AGTTTGTAATATTTGTTTCAGATTT	BA000019.2:19200-19750	alr7526
BA000019.2	19064	19614	19579	19614	alr7526	alr7526		transcriptional regulator	-	16.0457	1.07e-06	0.0786	AGTTTGTAATATTTGTTTCAGATTT	BA000019.2:19064-19614	alr7526
BA000019.2	19060	19610	19579	19610	alr7526	alr7526		transcriptional regulator	-	16.0457	1.07e-06	0.0786	AGTTTGTAATATTTGTTTCAGATTT	BA000019.2:19060-19610	alr7526
BA000019.2	19200	19750	19664	19750	alr8527	alr8527		unknown protein	-	16.0457	1.07e-06	0.0786	AGTTTGTAATATTTGTTTCAGATTT	BA000019.2:19200-19750	alr8527
BA000019.2	19200	19750	19363	19750	alr9016	alr9016		unknown protein	-	16.0457	1.07e-06	0.0786	AGTTTGTAATATTTGTTTCAGATTT	BA000019.2:19200-19750	alr9016
BA000019.2	19064	19614	19363	19614	alr9016	alr9016		unknown protein	-	16.0457	1.07e-06	0.0786	AGTTTGTAATATTTGTTTCAGATTT	BA000019.2:19064-19614	alr9016
BA000019.2	19060	19610	19363	19610	alr9016	alr9016		unknown protein	-	16.0457	1.07e-06	0.0786	AGTTTGTAATATTTGTTTCAGATTT	BA000019.2:19060-19610	alr9016
BA000019.2	19011	19561	19363	19561	alr9016	alr9016		unknown protein	-	16.0457	1.07e-06	0.0786	AGTTTGTAATATTTGTTTCAGATTT	BA000019.2:19011-19561	alr9016
BA000019.2	18992	19542	19363	19542	alr9016	alr9016		unknown protein	-	16.0457	1.07e-06	0.0786	AGTTTGTAATATTTGTTTCAGATTT	BA000019.2:18992-19542	alr9016
BA000019.2	18982	19532	19363	19532	alr9016	alr9016		unknown protein	-	16.0457	1.07e-06	0.0786	AGTTTGTAATATTTGTTTCAGATTT	BA000019.2:18982-19532	alr9016
BA000019.2	18955	19505	19363	19505	alr9016	alr9016		unknown protein	-	16.0457	1.07e-06	0.0786	AGTTTGTAATATTTGTTTCAGATTT	BA000019.2:18955-19505	alr9016
BA000019.2	18926	19476	19363	19476	alr9016	alr9016		unknown protein	-	16.0457	1.07e-06	0.0786	AGTTTGTAATATTTGTTTCAGATTT	BA000019.2:18926-19476	alr9016
BA000019.2	18926	19476	18926	19476	apcA	alr0021	apcA	allophycocyanin alpha subunit; ApcA	-	16.0457	1.07e-06	0.0786	AGTTTGTAATATTTGTTTCAGATTT	BA000019.2:18926-19476
BA000019.2	18955	19505	18955	19476	apcA	alr0021	apcA	allophycocyanin alpha subunit; ApcA	-	16.0457	1.07e-06	0.0786	AGTTTGTAATATTTGTTTCAGATTT	BA000019.2:18955-19505
BA000019.2	18982	19532	18982	19476	apcA	alr0021	apcA	allophycocyanin alpha subunit; ApcA	-	16.0457	1.07e-06	0.0786	AGTTTGTAATATTTGTTTCAGATTT	BA000019.2:18982-19532
BA000019.2	18992	19542	18992	19476	apcA	alr0021	apcA	allophycocyanin alpha subunit; ApcA	-	16.0457	1.07e-06	0.0786	AGTTTGTAATATTTGTTTCAGATTT	BA000019.2:18992-19542
BA000019.2	19011	19561	19011	19476	apcA	alr0021	apcA	allophycocyanin alpha subunit; ApcA	-	16.0457	1.07e-06	0.0786	AGTTTGTAATATTTGTTTCAGATTT	BA000019.2:19011-19561
BA000019.2	19060	19610	19060	19476	apcA	alr0021	apcA	allophycocyanin alpha subunit; ApcA	-	16.0457	1.07e-06	0.0786	AGTTTGTAATATTTGTTTCAGATTT	BA000019.2:19060-19610
BA000019.2	19064	19614	19064	19476	apcA	alr0021	apcA	allophycocyanin alpha subunit; ApcA	-	16.0457	1.07e-06	0.0786	AGTTTGTAATATTTGTTTCAGATTT	BA000019.2:19064-19614
BA000019.2	19200	19750	19200	19476	apcA	alr0021	apcA	allophycocyanin alpha subunit; ApcA	-	16.0457	1.07e-06	0.0786	AGTTTGTAATATTTGTTTCAGATTT	BA000019.2:19200-19750
BA000019.2	19200	19750	19465	19750	apcB	alr0022	apcB	allophycocyanin beta subunit; ApcB	-	16.0457	1.07e-06	0.0786	AGTTTGTAATATTTGTTTCAGATTT	BA000019.2:19200-19750
BA000019.2	19064	19614	19465	19614	apcB	alr0022	apcB	allophycocyanin beta subunit; ApcB	-	16.0457	1.07e-06	0.0786	AGTTTGTAATATTTGTTTCAGATTT	BA000019.2:19064-19614
BA000019.2	19060	19610	19465	19610	apcB	alr0022	apcB	allophycocyanin beta subunit; ApcB	-	16.0457	1.07e-06	0.0786	AGTTTGTAATATTTGTTTCAGATTT	BA000019.2:19060-19610
BA000019.2	19011	19561	19465	19561	apcB	alr0022	apcB	allophycocyanin beta subunit; ApcB	-	16.0457	1.07e-06	0.0786	AGTTTGTAATATTTGTTTCAGATTT	BA000019.2:19011-19561
BA000019.2	18992	19542	19465	19542	apcB	alr0022	apcB	allophycocyanin beta subunit; ApcB	-	16.0457	1.07e-06	0.0786	AGTTTGTAATATTTGTTTCAGATTT	BA000019.2:18992-19542
BA000019.2	18982	19532	19465	19532	apcB	alr0022	apcB	allophycocyanin beta subunit; ApcB	-	16.0457	1.07e-06	0.0786	AGTTTGTAATATTTGTTTCAGATTT	BA000019.2:18982-19532
BA000019.2	18955	19505	19465	19505	apcB	alr0022	apcB	allophycocyanin beta subunit; ApcB	-	16.0457	1.07e-06	0.0786	AGTTTGTAATATTTGTTTCAGATTT	BA000019.2:18955-19505
BA000019.2	18926	19476	19465	19476	apcB	alr0022	apcB	allophycocyanin beta subunit; ApcB	-	16.0457	1.07e-06	0.0786	AGTTTGTAATATTTGTTTCAGATTT	BA000019.2:18926-19476
BA000019.2	5245218	5245768	5245218	5245768	5245268				-	15.9029	1.22e-06	0.0802	ATAATGTTACATTTTCTTAAGAAAA	BA000019.2:5245218-5245768
BA000019.2	5245129	5245679	5245218	5245679	5245268				-	15.9029	1.22e-06	0.0802	ATAATGTTACATTTTCTTAAGAAAA	BA000019.2:5245129-5245679
BA000019.2	5245123	5245673	5245218	5245673	5245268				-	15.9029	1.22e-06	0.0802	ATAATGTTACATTTTCTTAAGAAAA	BA000019.2:5245123-5245673
BA000019.2	5245091	5245641	5245218	5245641	5245268				-	15.9029	1.22e-06	0.0802	ATAATGTTACATTTTCTTAAGAAAA	BA000019.2:5245091-5245641
BA000019.2	5245055	5245605	5245218	5245605	5245268				-	15.9029	1.22e-06	0.0802	ATAATGTTACATTTTCTTAAGAAAA	BA000019.2:5245055-5245605
BA000019.2	5245031	5245581	5245218	5245581	5245268				-	15.9029	1.22e-06	0.0802	ATAATGTTACATTTTCTTAAGAAAA	BA000019.2:5245031-5245581
BA000019.2	5245252	5245802	5245252	5245768	5245268				-	15.9029	1.22e-06	0.0802	ATAATGTTACATTTTCTTAAGAAAA	BA000019.2:5245252-5245802
BA000019.2	5245284	5245834	5245284	5245768	5245268				-	15.9029	1.22e-06	0.0802	ATAATGTTACATTTTCTTAAGAAAA	BA000019.2:5245284-5245834
BA000019.2	5245464	5246014	5245464	5245768	5245268				-	15.9029	1.22e-06	0.0802	ATAATGTTACATTTTCTTAAGAAAA	BA000019.2:5245464-5246014
BA000019.2	5245252	5245802	5245252	5245802	5245302				-	15.9029	1.22e-06	0.0802	ATAATGTTACATTTTCTTAAGAAAA	BA000019.2:5245252-5245802
BA000019.2	5245218	5245768	5245252	5245768	5245302				-	15.9029	1.22e-06	0.0802	ATAATGTTACATTTTCTTAAGAAAA	BA000019.2:5245218-5245768
BA000019.2	5245129	5245679	5245252	5245679	5245302				-	15.9029	1.22e-06	0.0802	ATAATGTTACATTTTCTTAAGAAAA	BA000019.2:5245129-5245679
BA000019.2	5245123	5245673	5245252	5245673	5245302				-	15.9029	1.22e-06	0.0802	ATAATGTTACATTTTCTTAAGAAAA	BA000019.2:5245123-5245673
BA000019.2	5245091	5245641	5245252	5245641	5245302				-	15.9029	1.22e-06	0.0802	ATAATGTTACATTTTCTTAAGAAAA	BA000019.2:5245091-5245641
BA000019.2	5245055	5245605	5245252	5245605	5245302				-	15.9029	1.22e-06	0.0802	ATAATGTTACATTTTCTTAAGAAAA	BA000019.2:5245055-5245605
BA000019.2	5245031	5245581	5245252	5245581	5245302				-	15.9029	1.22e-06	0.0802	ATAATGTTACATTTTCTTAAGAAAA	BA000019.2:5245031-5245581
BA000019.2	5245284	5245834	5245284	5245802	5245302				-	15.9029	1.22e-06	0.0802	ATAATGTTACATTTTCTTAAGAAAA	BA000019.2:5245284-5245834
BA000019.2	5245464	5246014	5245464	5245802	5245302				-	15.9029	1.22e-06	0.0802	ATAATGTTACATTTTCTTAAGAAAA	BA000019.2:5245464-5246014
BA000019.2	5245284	5245834	5245284	5245834	5245334				-	15.9029	1.22e-06	0.0802	ATAATGTTACATTTTCTTAAGAAAA	BA000019.2:5245284-5245834
BA000019.2	5245252	5245802	5245284	5245802	5245334				-	15.9029	1.22e-06	0.0802	ATAATGTTACATTTTCTTAAGAAAA	BA000019.2:5245252-5245802
BA000019.2	5245218	5245768	5245284	5245768	5245334				-	15.9029	1.22e-06	0.0802	ATAATGTTACATTTTCTTAAGAAAA	BA000019.2:5245218-5245768
BA000019.2	5245129	5245679	5245284	5245679	5245334				-	15.9029	1.22e-06	0.0802	ATAATGTTACATTTTCTTAAGAAAA	BA000019.2:5245129-5245679
BA000019.2	5245123	5245673	5245284	5245673	5245334				-	15.9029	1.22e-06	0.0802	ATAATGTTACATTTTCTTAAGAAAA	BA000019.2:5245123-5245673
BA000019.2	5245091	5245641	5245284	5245641	5245334				-	15.9029	1.22e-06	0.0802	ATAATGTTACATTTTCTTAAGAAAA	BA000019.2:5245091-5245641
BA000019.2	5245055	5245605	5245284	5245605	5245334				-	15.9029	1.22e-06	0.0802	ATAATGTTACATTTTCTTAAGAAAA	BA000019.2:5245055-5245605
BA000019.2	5245031	5245581	5245284	5245581	5245334				-	15.9029	1.22e-06	0.0802	ATAATGTTACATTTTCTTAAGAAAA	BA000019.2:5245031-5245581
BA000019.2	5245464	5246014	5245464	5245834	5245334				-	15.9029	1.22e-06	0.0802	ATAATGTTACATTTTCTTAAGAAAA	BA000019.2:5245464-5246014
BA000019.2	5245464	5246014	5245464	5246014	5245514				-	15.9029	1.22e-06	0.0802	ATAATGTTACATTTTCTTAAGAAAA	BA000019.2:5245464-5246014
BA000019.2	5245284	5245834	5245464	5245834	5245514				-	15.9029	1.22e-06	0.0802	ATAATGTTACATTTTCTTAAGAAAA	BA000019.2:5245284-5245834
BA000019.2	5245252	5245802	5245464	5245802	5245514				-	15.9029	1.22e-06	0.0802	ATAATGTTACATTTTCTTAAGAAAA	BA000019.2:5245252-5245802
BA000019.2	5245218	5245768	5245464	5245768	5245514				-	15.9029	1.22e-06	0.0802	ATAATGTTACATTTTCTTAAGAAAA	BA000019.2:5245218-5245768
BA000019.2	5245129	5245679	5245464	5245679	5245514				-	15.9029	1.22e-06	0.0802	ATAATGTTACATTTTCTTAAGAAAA	BA000019.2:5245129-5245679
BA000019.2	5245123	5245673	5245464	5245673	5245514				-	15.9029	1.22e-06	0.0802	ATAATGTTACATTTTCTTAAGAAAA	BA000019.2:5245123-5245673
BA000019.2	5245091	5245641	5245464	5245641	5245514				-	15.9029	1.22e-06	0.0802	ATAATGTTACATTTTCTTAAGAAAA	BA000019.2:5245091-5245641
BA000019.2	5245055	5245605	5245464	5245605	5245514				-	15.9029	1.22e-06	0.0802	ATAATGTTACATTTTCTTAAGAAAA	BA000019.2:5245055-5245605
BA000019.2	5245031	5245581	5245464	5245581	5245514				-	15.9029	1.22e-06	0.0802	ATAATGTTACATTTTCTTAAGAAAA	BA000019.2:5245031-5245581
BA000019.2	3534403	3534953	3534403	3534537	all2894	all2894	ruvB	Holliday junction DNA helicase RuvB	-	15.9257	1.2e-06	0.0802	TATTTTTTAATATTTATTAATACTT	BA000019.2:3534403-3534953	ruvB
BA000019.2	4021660	4022210	4021660	4022210	all3327	all3327		unknown protein	-	15.9314	1.19e-06	0.0802	AAAACTTTCTAATTTATTAATATTT	BA000019.2:4021660-4022210	all3327
BA000019.2	5245031	5245581	5245031	5245275	all4377	all4377		RNA-binding protein	-	15.9029	1.22e-06	0.0802	ATAATGTTACATTTTCTTAAGAAAA	BA000019.2:5245031-5245581	all4377
BA000019.2	5245055	5245605	5245055	5245275	all4377	all4377		RNA-binding protein	-	15.9029	1.22e-06	0.0802	ATAATGTTACATTTTCTTAAGAAAA	BA000019.2:5245055-5245605	all4377
BA000019.2	5245091	5245641	5245091	5245275	all4377	all4377		RNA-binding protein	-	15.9029	1.22e-06	0.0802	ATAATGTTACATTTTCTTAAGAAAA	BA000019.2:5245091-5245641	all4377
BA000019.2	5245123	5245673	5245123	5245275	all4377	all4377		RNA-binding protein	-	15.9029	1.22e-06	0.0802	ATAATGTTACATTTTCTTAAGAAAA	BA000019.2:5245123-5245673	all4377
BA000019.2	5245129	5245679	5245129	5245275	all4377	all4377		RNA-binding protein	-	15.9029	1.22e-06	0.0802	ATAATGTTACATTTTCTTAAGAAAA	BA000019.2:5245129-5245679	all4377
BA000019.2	5245218	5245768	5245218	5245275	all4377	all4377		RNA-binding protein	-	15.9029	1.22e-06	0.0802	ATAATGTTACATTTTCTTAAGAAAA	BA000019.2:5245218-5245768	all4377
BA000019.2	5245252	5245802	5245252	5245275	all4377	all4377		RNA-binding protein	-	15.9029	1.22e-06	0.0802	ATAATGTTACATTTTCTTAAGAAAA	BA000019.2:5245252-5245802	all4377
BA000019.2	5245284	5245834	5245284	5245581	all4377	all4377		RNA-binding protein	-	15.9029	1.22e-06	0.0802	ATAATGTTACATTTTCTTAAGAAAA	BA000019.2:5245284-5245834	all4377
BA000019.2	5245464	5246014	5245464	5245581	all4377	all4377		RNA-binding protein	-	15.9029	1.22e-06	0.0802	ATAATGTTACATTTTCTTAAGAAAA	BA000019.2:5245464-5246014	all4377
BA000019.2	5245464	5246014	5245587	5246014	all4378	all4378		unknown protein	-	15.9029	1.22e-06	0.0802	ATAATGTTACATTTTCTTAAGAAAA	BA000019.2:5245464-5246014	all4378
BA000019.2	5245284	5245834	5245587	5245834	all4378	all4378		unknown protein	-	15.9029	1.22e-06	0.0802	ATAATGTTACATTTTCTTAAGAAAA	BA000019.2:5245284-5245834	all4378
BA000019.2	5245252	5245802	5245587	5245802	all4378	all4378		unknown protein	-	15.9029	1.22e-06	0.0802	ATAATGTTACATTTTCTTAAGAAAA	BA000019.2:5245252-5245802	all4378
BA000019.2	5245218	5245768	5245587	5245768	all4378	all4378		unknown protein	-	15.9029	1.22e-06	0.0802	ATAATGTTACATTTTCTTAAGAAAA	BA000019.2:5245218-5245768	all4378
BA000019.2	5245129	5245679	5245587	5245679	all4378	all4378		unknown protein	-	15.9029	1.22e-06	0.0802	ATAATGTTACATTTTCTTAAGAAAA	BA000019.2:5245129-5245679	all4378
BA000019.2	5245123	5245673	5245587	5245673	all4378	all4378		unknown protein	-	15.9029	1.22e-06	0.0802	ATAATGTTACATTTTCTTAAGAAAA	BA000019.2:5245123-5245673	all4378
BA000019.2	5245091	5245641	5245587	5245641	all4378	all4378		unknown protein	-	15.9029	1.22e-06	0.0802	ATAATGTTACATTTTCTTAAGAAAA	BA000019.2:5245091-5245641	all4378
BA000019.2	5245055	5245605	5245587	5245605	all4378	all4378		unknown protein	-	15.9029	1.22e-06	0.0802	ATAATGTTACATTTTCTTAAGAAAA	BA000019.2:5245055-5245605	all4378
BA000019.2	4752754	4753304	4752754	4753304	alr3936	alr3936	hisC	histidinol-phosphate aminotransferase	-	15.9086	1.22e-06	0.0802	ACTCCTTAATGTTTACTTGATATTC	BA000019.2:4752754-4753304
BA000019.2	4752447	4752997	4752754	4752997	alr3936	alr3936	hisC	histidinol-phosphate aminotransferase	-	15.9086	1.22e-06	0.0802	ACTCCTTAATGTTTACTTGATATTC	BA000019.2:4752447-4752997
BA000019.2	4752863	4753413	4752863	4753304	alr3936	alr3936	hisC	histidinol-phosphate aminotransferase	-	15.9086	1.22e-06	0.0802	ACTCCTTAATGTTTACTTGATATTC	BA000019.2:4752863-4753413
BA000019.2	4940109	4940659	4940425	4940659	alr4099	alr4099		transcriptional regulator	+	15.9829	1.14e-06	0.0802	AAATTATTAGAAATGCTTAAGAATT	BA000019.2:4940109-4940659	alr4099
BA000019.2	4940066	4940616	4940425	4940616	alr4099	alr4099		transcriptional regulator	+	15.9829	1.14e-06	0.0802	AAATTATTAGAAATGCTTAAGAATT	BA000019.2:4940066-4940616	alr4099
BA000019.2	4940066	4940616	4940066	4940616	alr4100	alr4100		hypothetical protein	+	15.9829	1.14e-06	0.0802	AAATTATTAGAAATGCTTAAGAATT	BA000019.2:4940066-4940616	alr4100
BA000019.2	4940109	4940659	4940109	4940616	alr4100	alr4100		hypothetical protein	+	15.9829	1.14e-06	0.0802	AAATTATTAGAAATGCTTAAGAATT	BA000019.2:4940109-4940659	alr4100
BA000019.2	5109139	5109689	5109139	5109689	alr4258	alr4258		unknown protein	+	15.9886	1.13e-06	0.0802	AGTACTTAAATTTCTCTTAATTATC	BA000019.2:5109139-5109689	alr4258
BA000019.2	6246415	6246965	6246415	6246965	alr5232	alr5232		unknown protein	+	16.0057	1.11e-06	0.0802	GGCTCTTTAGATTTTCTTTACAAAT	BA000019.2:6246415-6246965	alr5232
BA000019.2	3534403	3534953	3534403	3534953	asr2896	asr2896		hypothetical protein	-	15.9257	1.2e-06	0.0802	TATTTTTTAATATTTATTAATACTT	BA000019.2:3534403-3534953	asr2896
BA000019.2	3534636	3535186	3534636	3534953	asr2896	asr2896		hypothetical protein	-	15.9257	1.2e-06	0.0802	TATTTTTTAATATTTATTAATACTT	BA000019.2:3534636-3535186	asr2896
BA000019.2	4752447	4752997	4752447	4752857	asr3935	asr3935		DNA binding protein HU	-	15.9086	1.22e-06	0.0802	ACTCCTTAATGTTTACTTGATATTC	BA000019.2:4752447-4752997	asr3935
BA000019.2	4752754	4753304	4752754	4752857	asr3935	asr3935		DNA binding protein HU	-	15.9086	1.22e-06	0.0802	ACTCCTTAATGTTTACTTGATATTC	BA000019.2:4752754-4753304	asr3935
BA000019.2	4752863	4753413	4752863	4752997	asr3935	asr3935		DNA binding protein HU	-	15.9086	1.22e-06	0.0802	ACTCCTTAATGTTTACTTGATATTC	BA000019.2:4752863-4753413	asr3935
BA000019.2	3534636	3535186	3534636	3535186	hisF	alr2895	hisF	imidazoleglycerol-phosphate synthase, cyclase subunit HisF	-	15.9257	1.2e-06	0.0802	TATTTTTTAATATTTATTAATACTT	BA000019.2:3534636-3535186
BA000019.2	3534403	3534953	3534636	3534953	hisF	alr2895	hisF	imidazoleglycerol-phosphate synthase, cyclase subunit HisF	-	15.9257	1.2e-06	0.0802	TATTTTTTAATATTTATTAATACTT	BA000019.2:3534403-3534953
BA000019.2	3357030	3357580	3357030	3357580	all2760	all2760		serine/threonine kinase	-	15.88	1.25e-06	0.0814	ATTCTTTATCTTTGGCTTCAGATTT	BA000019.2:3357030-3357580	all2760
BA000019.2	4185495	4186045	4185495	4185702	asr3467	asr3467		hypothetical protein	-	15.8571	1.27e-06	0.0822	CATCATTCATATCTTCTAAAGATTT	BA000019.2:4185495-4186045	asr3467
BA000019.2	4185554	4186104	4185554	4185702	asr3467	asr3467		hypothetical protein	-	15.8571	1.27e-06	0.0822	CATCATTCATATCTTCTAAAGATTT	BA000019.2:4185554-4186104	asr3467
BA000019.2	4185495	4186045	4185495	4186045	asr3468	asr3468		hypothetical protein	-	15.8571	1.27e-06	0.0822	CATCATTCATATCTTCTAAAGATTT	BA000019.2:4185495-4186045	asr3468
BA000019.2	4185554	4186104	4185554	4186045	asr3468	asr3468		hypothetical protein	-	15.8571	1.27e-06	0.0822	CATCATTCATATCTTCTAAAGATTT	BA000019.2:4185554-4186104	asr3468
BA000019.2	6286740	6287290	6286740	6287290	alr5270	alr5270		hypothetical protein	+	15.76	1.39e-06	0.0888	TTTAATAGATGTTTTCTTAAGATTT	BA000019.2:6286740-6287290	alr5270
BA000019.2	6287021	6287571	6287021	6287290	alr5270	alr5270		hypothetical protein	+	15.76	1.39e-06	0.0888	TTTAATAGATGTTTTCTTAAGATTT	BA000019.2:6287021-6287571	alr5270
BA000019.2	3051287	3051837	3051287	3051316	all2547	all2547		hypothetical protein	+	15.6914	1.48e-06	0.0934	AAATTCGTTTATTTCCTTTAGAATT	BA000019.2:3051287-3051837	all2547
BA000019.2	3051287	3051837	3051287	3051837	all2548	all2548		hypothetical protein	+	15.6914	1.48e-06	0.0934	AAATTCGTTTATTTCCTTTAGAATT	BA000019.2:3051287-3051837	all2548
BA000019.2	3051287	3051837	3051287	3051457	all2549	all2549		hypothetical protein	+	15.6914	1.48e-06	0.0934	AAATTCGTTTATTTCCTTTAGAATT	BA000019.2:3051287-3051837	all2549
BA000019.2	3158478	3159028	3158478	3158624	all2641	all2641		polyketide synthase	+	15.6971	1.47e-06	0.0934	GTCCTTTAAGATTTACTAAATACGC	BA000019.2:3158478-3159028	all2641
BA000019.2	3194591	3195141	3194591	3195141	all2648	all2648		peptide synthetase	-	15.68	1.49e-06	0.0939	CAACATTAATTAATTCTTCAAAATT	BA000019.2:3194591-3195141	all2648
BA000019.2	1435282	1435832	1435282	1435832	1435782				-	15.6571	1.52e-06	0.0953	TATACTTAAGCATTATTTAAGATTT	BA000019.2:1435282-1435832
BA000019.2	1435282	1435832	1435282	1435355	alr1217	alr1217		L-aspartate oxidase	-	15.6571	1.52e-06	0.0953	TATACTTAAGCATTATTTAAGATTT	BA000019.2:1435282-1435832	alr1217
BA000019.2	4254625	4255175	4254625	4254667	all3530	all3530		hypothetical protein	+	15.6229	1.57e-06	0.0978	ATCCCTGTAATTTCTCTTAAGGATT	BA000019.2:4254625-4255175	all3530
BA000019.2	4254625	4255175	4254625	4255175	all3532	all3532		muconate cycloisomerase	+	15.6229	1.57e-06	0.0978	ATCCCTGTAATTTCTCTTAAGGATT	BA000019.2:4254625-4255175	all3532
BA000019.2	714224	714774	714224	714774	alr0614	alr0614		hypothetical protein	-	15.6	1.6e-06	0.0988	AAGCTGTAATATTTTCTAAAATTTC	BA000019.2:714224-714774	alr0614			alr0614
BA000019.2	4692659	4693209	4692659	4692832	4692782				+	15.5886	1.62e-06	0.0988	GATTTATAAGTTTTACTTAAGCTGT	BA000019.2:4692659-4693209
BA000019.2	4692665	4693215	4692665	4692832	4692782				+	15.5886	1.62e-06	0.0988	GATTTATAAGTTTTACTTAAGCTGT	BA000019.2:4692665-4693215
BA000019.2	4692659	4693209	4692659	4693209	all3891	all3891		probable flavoprotein	+	15.5886	1.62e-06	0.0988	GATTTATAAGTTTTACTTAAGCTGT	BA000019.2:4692659-4693209	all3891
BA000019.2	4692665	4693215	4692665	4693209	all3891	all3891		probable flavoprotein	+	15.5886	1.62e-06	0.0988	GATTTATAAGTTTTACTTAAGCTGT	BA000019.2:4692665-4693215	all3891
BA000019.2	4692905	4693455	4692905	4693209	all3891	all3891		probable flavoprotein	+	15.5886	1.62e-06	0.0988	GATTTATAAGTTTTACTTAAGCTGT	BA000019.2:4692905-4693455	all3891
BA000019.2	4692905	4693455	4692905	4693455	all3892	all3892		hypothetical protein	+	15.5886	1.62e-06	0.0988	GATTTATAAGTTTTACTTAAGCTGT	BA000019.2:4692905-4693455	all3892
BA000019.2	4692665	4693215	4692905	4693215	all3892	all3892		hypothetical protein	+	15.5886	1.62e-06	0.0988	GATTTATAAGTTTTACTTAAGCTGT	BA000019.2:4692665-4693215	all3892
BA000019.2	4692659	4693209	4692905	4693209	all3892	all3892		hypothetical protein	+	15.5886	1.62e-06	0.0988	GATTTATAAGTTTTACTTAAGCTGT	BA000019.2:4692659-4693209	all3892
BA000019.2	714224	714774	714224	714457	alr0612	alr0612	narB	nitrate reductase; NarB	-	15.6	1.6e-06	0.0988	AAGCTGTAATATTTTCTAAAATTTC	BA000019.2:714224-714774	narB
BA000019.2	714224	714774	714224	714226	alr0613	alr0613		hypothetical protein	-	15.6	1.6e-06	0.0988	AAGCTGTAATATTTTCTAAAATTTC	BA000019.2:714224-714774	alr0613
BA000019.2	5984821	5985371	5984821	5985371	hisS	all2915	hisS	histidyl-tRNA synthetase; HisS	-	15.5771	1.63e-06	0.0993	AAAATTATAGATTTTGTTAAAATTG	BA000019.2:5984821-5985371
BA000019.2	5585024	5585574	5585024	5585574	5585524				-	15.5257	1.71e-06	0.102	ACTACTTAAGTATTTTTTTATATTT	BA000019.2:5585024-5585574
BA000019.2	4500752	4501302	4500752	4501302	all3728	all3728		transcriptional regulator	-	15.5314	1.7e-06	0.102	ACGCTTTTTTATTGAATTAAGAATT	BA000019.2:4500752-4501302	all3728
BA000019.2	4500958	4501508	4500958	4501302	all3728	all3728		transcriptional regulator	-	15.5314	1.7e-06	0.102	ACGCTTTTTTATTGAATTAAGAATT	BA000019.2:4500958-4501508	all3728
BA000019.2	5490692	5491242	5490692	5491242	all4593	all4593		hypothetical protein	-	15.5314	1.7e-06	0.102	ACGCTTTTTTATTGAATTAAGAATT	BA000019.2:5490692-5491242	all4593
BA000019.2	5585024	5585574	5585024	5585247	alr4684	alr4684		unknown protein	-	15.5257	1.71e-06	0.102	ACTACTTAAGTATTTTTTTATATTT	BA000019.2:5585024-5585574	alr4684
BA000019.2	870672	871222	870672	871222	all0747	all0747	ccmA	carboxysome formation protein CcmA	+	15.4457	1.83e-06	0.108	GATTATTAATGTTTACTTAGTAATG	BA000019.2:870672-871222
BA000019.2	870702	871252	870702	871222	all0747	all0747	ccmA	carboxysome formation protein CcmA	+	15.4457	1.83e-06	0.108	GATTATTAATGTTTACTTAGTAATG	BA000019.2:870702-871252
BA000019.2	870702	871252	871035	871252	all0748	all0748		hypothetical protein	+	15.4457	1.83e-06	0.108	GATTATTAATGTTTACTTAGTAATG	BA000019.2:870702-871252	all0748
BA000019.2	870672	871222	871035	871222	all0748	all0748		hypothetical protein	+	15.4457	1.83e-06	0.108	GATTATTAATGTTTACTTAGTAATG	BA000019.2:870672-871222	all0748
BA000019.2	3378983	3379533	3379125	3379533	alr2782	alr2782		3-dehydroquinate dehydratase	+	15.4114	1.89e-06	0.111	ATGTTTTAACAATTTCTTTAGAAAG	BA000019.2:3378983-3379533	alr2782
BA000019.2	3378983	3379533	3378983	3379533	asr2781	asr2781		unknown protein	+	15.4114	1.89e-06	0.111	ATGTTTTAACAATTTCTTTAGAAAG	BA000019.2:3378983-3379533	asr2781
BA000019.2	5240334	5240884	5240334	5240884	all4374	all4374		probable fibronectin/fibrinogen-binding protein	-	15.3886	1.93e-06	0.113	AGATGATAACAATTTCTTAGGACTT	BA000019.2:5240334-5240884	all4374
BA000019.2	1546799	1547349	1546799	1547349	1546849				-	15.3657	1.96e-06	0.115	TGAATTTAATATTCTTTTAATAATA	BA000019.2:1546799-1547349
BA000019.2	1546799	1547349	1547255	1547349	1547305				-	15.3657	1.96e-06	0.115	TGAATTTAATATTCTTTTAATAATA	BA000019.2:1546799-1547349
BA000019.2	513833	514383	513833	514383	alr0436	alr0436		hypothetical protein	+	15.36	1.97e-06	0.115	TTATTTTAAATTTTTCTTTATTATT	BA000019.2:513833-514383	alr0436
BA000019.2	85422	85972	85422	85972	85472				-	15.2914	2.1e-06	0.117	ATAAGTTAATTTTCTCTCAATATTT	BA000019.2:85422-85972
BA000019.2	85420	85970	85422	85970	85472				-	15.2914	2.1e-06	0.117	ATAAGTTAATTTTCTCTCAATATTT	BA000019.2:85420-85970
BA000019.2	85410	85960	85422	85960	85472				-	15.2914	2.1e-06	0.117	ATAAGTTAATTTTCTCTCAATATTT	BA000019.2:85410-85960
BA000019.2	85391	85941	85422	85941	85472				-	15.2914	2.1e-06	0.117	ATAAGTTAATTTTCTCTCAATATTT	BA000019.2:85391-85941
BA000019.2	85389	85939	85422	85939	85472				-	15.2914	2.1e-06	0.117	ATAAGTTAATTTTCTCTCAATATTT	BA000019.2:85389-85939
BA000019.2	85482	86032	85482	85972	85472				-	15.2914	2.1e-06	0.117	ATAAGTTAATTTTCTCTCAATATTT	BA000019.2:85482-86032
BA000019.2	85730	86280	85730	85972	85472				-	15.2914	2.1e-06	0.117	ATAAGTTAATTTTCTCTCAATATTT	BA000019.2:85730-86280
BA000019.2	85482	86032	85482	86032	85532				-	15.2914	2.1e-06	0.117	ATAAGTTAATTTTCTCTCAATATTT	BA000019.2:85482-86032
BA000019.2	85422	85972	85482	85972	85532				-	15.2914	2.1e-06	0.117	ATAAGTTAATTTTCTCTCAATATTT	BA000019.2:85422-85972
BA000019.2	85420	85970	85482	85970	85532				-	15.2914	2.1e-06	0.117	ATAAGTTAATTTTCTCTCAATATTT	BA000019.2:85420-85970
BA000019.2	85410	85960	85482	85960	85532				-	15.2914	2.1e-06	0.117	ATAAGTTAATTTTCTCTCAATATTT	BA000019.2:85410-85960
BA000019.2	85391	85941	85482	85941	85532				-	15.2914	2.1e-06	0.117	ATAAGTTAATTTTCTCTCAATATTT	BA000019.2:85391-85941
BA000019.2	85389	85939	85482	85939	85532				-	15.2914	2.1e-06	0.117	ATAAGTTAATTTTCTCTCAATATTT	BA000019.2:85389-85939
BA000019.2	85730	86280	85730	86032	85532				-	15.2914	2.1e-06	0.117	ATAAGTTAATTTTCTCTCAATATTT	BA000019.2:85730-86280
BA000019.2	1784966	1785516	1784966	1785516	1785466				-	15.2857	2.11e-06	0.117	AGTTTTAAACGTTTTGTTAACAATC	BA000019.2:1784966-1785516
BA000019.2	1784966	1785516	1784966	1785260	all1523	all1523		unknown protein	-	15.2857	2.11e-06	0.117	AGTTTTAAACGTTTTGTTAACAATC	BA000019.2:1784966-1785516	all1523
BA000019.2	2460343	2460893	2460718	2460893	all2053	all2053		hypothetical protein	-	15.2971	2.08e-06	0.117	AACTTTAAATATTTTCTAAAAAAGT	BA000019.2:2460343-2460893	all2053
BA000019.2	85730	86280	85730	86280	all7592	all7592		cation transporting ATPase	-	15.2914	2.1e-06	0.117	ATAAGTTAATTTTCTCTCAATATTT	BA000019.2:85730-86280	all7592
BA000019.2	85482	86032	85730	86032	all7592	all7592		cation transporting ATPase	-	15.2914	2.1e-06	0.117	ATAAGTTAATTTTCTCTCAATATTT	BA000019.2:85482-86032	all7592
BA000019.2	85422	85972	85730	85972	all7592	all7592		cation transporting ATPase	-	15.2914	2.1e-06	0.117	ATAAGTTAATTTTCTCTCAATATTT	BA000019.2:85422-85972	all7592
BA000019.2	85420	85970	85730	85970	all7592	all7592		cation transporting ATPase	-	15.2914	2.1e-06	0.117	ATAAGTTAATTTTCTCTCAATATTT	BA000019.2:85420-85970	all7592
BA000019.2	85410	85960	85730	85960	all7592	all7592		cation transporting ATPase	-	15.2914	2.1e-06	0.117	ATAAGTTAATTTTCTCTCAATATTT	BA000019.2:85410-85960	all7592
BA000019.2	85391	85941	85730	85941	all7592	all7592		cation transporting ATPase	-	15.2914	2.1e-06	0.117	ATAAGTTAATTTTCTCTCAATATTT	BA000019.2:85391-85941	all7592
BA000019.2	85389	85939	85730	85939	all7592	all7592		cation transporting ATPase	-	15.2914	2.1e-06	0.117	ATAAGTTAATTTTCTCTCAATATTT	BA000019.2:85389-85939	all7592
BA000019.2	2460343	2460893	2460812	2460893	alr2054	alr2054		aldo/keto reductase	-	15.2971	2.08e-06	0.117	AACTTTAAATATTTTCTAAAAAAGT	BA000019.2:2460343-2460893	alr2054
BA000019.2	85389	85939	85389	85590	alr7097	alr7097		unknown protein	-	15.2914	2.1e-06	0.117	ATAAGTTAATTTTCTCTCAATATTT	BA000019.2:85389-85939	alr7097
BA000019.2	85391	85941	85391	85590	alr7097	alr7097		unknown protein	-	15.2914	2.1e-06	0.117	ATAAGTTAATTTTCTCTCAATATTT	BA000019.2:85391-85941	alr7097
BA000019.2	85410	85960	85410	85590	alr7097	alr7097		unknown protein	-	15.2914	2.1e-06	0.117	ATAAGTTAATTTTCTCTCAATATTT	BA000019.2:85410-85960	alr7097
BA000019.2	85420	85970	85420	85590	alr7097	alr7097		unknown protein	-	15.2914	2.1e-06	0.117	ATAAGTTAATTTTCTCTCAATATTT	BA000019.2:85420-85970	alr7097
BA000019.2	85422	85972	85422	85590	alr7097	alr7097		unknown protein	-	15.2914	2.1e-06	0.117	ATAAGTTAATTTTCTCTCAATATTT	BA000019.2:85422-85972	alr7097
BA000019.2	85482	86032	85482	85590	alr7097	alr7097		unknown protein	-	15.2914	2.1e-06	0.117	ATAAGTTAATTTTCTCTCAATATTT	BA000019.2:85482-86032	alr7097
BA000019.2	85730	86280	85730	85939	alr7097	alr7097		unknown protein	-	15.2914	2.1e-06	0.117	ATAAGTTAATTTTCTCTCAATATTT	BA000019.2:85730-86280	alr7097
BA000019.2	2460343	2460893	2460343	2460893	asl2052	asl2052		unknown protein	-	15.2971	2.08e-06	0.117	AACTTTAAATATTTTCTAAAAAAGT	BA000019.2:2460343-2460893	asl2052
BA000019.2	85391	85941	85391	85941	asr0081	asr0081		unknown protein	-	15.2914	2.1e-06	0.117	ATAAGTTAATTTTCTCTCAATATTT	BA000019.2:85391-85941	asr0081
BA000019.2	85389	85939	85391	85939	asr0081	asr0081		unknown protein	-	15.2914	2.1e-06	0.117	ATAAGTTAATTTTCTCTCAATATTT	BA000019.2:85389-85939	asr0081
BA000019.2	85410	85960	85410	85941	asr0081	asr0081		unknown protein	-	15.2914	2.1e-06	0.117	ATAAGTTAATTTTCTCTCAATATTT	BA000019.2:85410-85960	asr0081
BA000019.2	85420	85970	85420	85941	asr0081	asr0081		unknown protein	-	15.2914	2.1e-06	0.117	ATAAGTTAATTTTCTCTCAATATTT	BA000019.2:85420-85970	asr0081
BA000019.2	85422	85972	85422	85941	asr0081	asr0081		unknown protein	-	15.2914	2.1e-06	0.117	ATAAGTTAATTTTCTCTCAATATTT	BA000019.2:85422-85972	asr0081
BA000019.2	85482	86032	85482	85941	asr0081	asr0081		unknown protein	-	15.2914	2.1e-06	0.117	ATAAGTTAATTTTCTCTCAATATTT	BA000019.2:85482-86032	asr0081
BA000019.2	85730	86280	85730	85941	asr0081	asr0081		unknown protein	-	15.2914	2.1e-06	0.117	ATAAGTTAATTTTCTCTCAATATTT	BA000019.2:85730-86280	asr0081
BA000019.2	1784966	1785516	1785445	1785516	rbcL	alr1524	rbcL	ribulose 1,5-bisphosphate carboxylase/oxygenase large subunit	-	15.2857	2.11e-06	0.117	AGTTTTAAACGTTTTGTTAACAATC	BA000019.2:1784966-1785516
BA000019.2	4395484	4396034	4396005	4396034	alr3644	alr3644		aspartate kinase	-	15.1943	2.28e-06	0.125	ATTAAGTTAAATTTAATTAAGATTC	BA000019.2:4395484-4396034	alr3644
BA000019.2	4395473	4396023	4396005	4396023	alr3644	alr3644		aspartate kinase	-	15.1943	2.28e-06	0.125	ATTAAGTTAAATTTAATTAAGATTC	BA000019.2:4395473-4396023	alr3644
BA000019.2	4756620	4757170	4756620	4757170	alr3938	alr3938		ABC transporter iron binding protein	-	15.1886	2.29e-06	0.125	TTGCTGTAATTTCTTCTAAAGACTT	BA000019.2:4756620-4757170	alr3938
BA000019.2	4395331	4395881	4395331	4395881	ftsH	alr1261	ftsH	cell division protein FtsH	-	15.1943	2.28e-06	0.125	ATTAAGTTAAATTTAATTAAGATTC	BA000019.2:4395331-4395881
BA000019.2	4395473	4396023	4395473	4395881	ftsH	alr1261	ftsH	cell division protein FtsH	-	15.1943	2.28e-06	0.125	ATTAAGTTAAATTTAATTAAGATTC	BA000019.2:4395473-4396023
BA000019.2	4395484	4396034	4395484	4395881	ftsH	alr1261	ftsH	cell division protein FtsH	-	15.1943	2.28e-06	0.125	ATTAAGTTAAATTTAATTAAGATTC	BA000019.2:4395484-4396034
BA000019.2	5264724	5265274	5264724	5265274	ntcA	alr4392	ntcA	nitrogen-responsive regulatory protein NtcA	+	15.0914	2.49e-06	0.126	AAATGTTTGTTATTTCTTAAGATAT	BA000019.2:5264724-5265274		ntcA
BA000019.2	5264671	5265221	5264724	5265221	ntcA	alr4392	ntcA	nitrogen-responsive regulatory protein NtcA	+	15.0914	2.49e-06	0.126	AAATGTTTGTTATTTCTTAAGATAT	BA000019.2:5264671-5265221		ntcA
BA000019.2	5264653	5265203	5264724	5265203	ntcA	alr4392	ntcA	nitrogen-responsive regulatory protein NtcA	+	15.0914	2.49e-06	0.126	AAATGTTTGTTATTTCTTAAGATAT	BA000019.2:5264653-5265203		ntcA
BA000019.2	5264735	5265285	5264735	5265274	ntcA	alr4392	ntcA	nitrogen-responsive regulatory protein NtcA	+	15.0914	2.49e-06	0.126	AAATGTTTGTTATTTCTTAAGATAT	BA000019.2:5264735-5265285		ntcA
BA000019.2	5264769	5265319	5264769	5265274	ntcA	alr4392	ntcA	nitrogen-responsive regulatory protein NtcA	+	15.0914	2.49e-06	0.126	AAATGTTTGTTATTTCTTAAGATAT	BA000019.2:5264769-5265319		ntcA
BA000019.2	5264777	5265327	5264777	5265274	ntcA	alr4392	ntcA	nitrogen-responsive regulatory protein NtcA	+	15.0914	2.49e-06	0.126	AAATGTTTGTTATTTCTTAAGATAT	BA000019.2:5264777-5265327		ntcA
BA000019.2	5264865	5265415	5264865	5265274	ntcA	alr4392	ntcA	nitrogen-responsive regulatory protein NtcA	+	15.0914	2.49e-06	0.126	AAATGTTTGTTATTTCTTAAGATAT	BA000019.2:5264865-5265415		ntcA
BA000019.2	5264883	5265433	5264883	5265274	ntcA	alr4392	ntcA	nitrogen-responsive regulatory protein NtcA	+	15.0914	2.49e-06	0.126	AAATGTTTGTTATTTCTTAAGATAT	BA000019.2:5264883-5265433		ntcA
BA000019.2	5092782	5093332	5092782	5093332	5092832				-	15.0971	2.48e-06	0.126	TTATCATATTTTTTTCTTAAGTATC	BA000019.2:5092782-5093332
BA000019.2	5092669	5093219	5092782	5093219	5092832				-	15.0971	2.48e-06	0.126	TTATCATATTTTTTTCTTAAGTATC	BA000019.2:5092669-5093219
BA000019.2	5092603	5093153	5092782	5093153	5092832				-	15.0971	2.48e-06	0.126	TTATCATATTTTTTTCTTAAGTATC	BA000019.2:5092603-5093153
BA000019.2	5264653	5265203	5264653	5265203	5265153				+	15.0914	2.49e-06	0.126	AAATGTTTGTTATTTCTTAAGATAT	BA000019.2:5264653-5265203
BA000019.2	5264671	5265221	5264671	5265203	5265153				+	15.0914	2.49e-06	0.126	AAATGTTTGTTATTTCTTAAGATAT	BA000019.2:5264671-5265221
BA000019.2	5264724	5265274	5264724	5265203	5265153				+	15.0914	2.49e-06	0.126	AAATGTTTGTTATTTCTTAAGATAT	BA000019.2:5264724-5265274
BA000019.2	5264735	5265285	5264735	5265203	5265153				+	15.0914	2.49e-06	0.126	AAATGTTTGTTATTTCTTAAGATAT	BA000019.2:5264735-5265285
BA000019.2	5264769	5265319	5264769	5265203	5265153				+	15.0914	2.49e-06	0.126	AAATGTTTGTTATTTCTTAAGATAT	BA000019.2:5264769-5265319
BA000019.2	5264777	5265327	5264777	5265203	5265153				+	15.0914	2.49e-06	0.126	AAATGTTTGTTATTTCTTAAGATAT	BA000019.2:5264777-5265327
BA000019.2	5264865	5265415	5264865	5265203	5265153				+	15.0914	2.49e-06	0.126	AAATGTTTGTTATTTCTTAAGATAT	BA000019.2:5264865-5265415
BA000019.2	5264883	5265433	5264883	5265203	5265153				+	15.0914	2.49e-06	0.126	AAATGTTTGTTATTTCTTAAGATAT	BA000019.2:5264883-5265433
BA000019.2	5264671	5265221	5264671	5265221	5265171				+	15.0914	2.49e-06	0.126	AAATGTTTGTTATTTCTTAAGATAT	BA000019.2:5264671-5265221
BA000019.2	5264653	5265203	5264671	5265203	5265171				+	15.0914	2.49e-06	0.126	AAATGTTTGTTATTTCTTAAGATAT	BA000019.2:5264653-5265203
BA000019.2	5264724	5265274	5264724	5265221	5265171				+	15.0914	2.49e-06	0.126	AAATGTTTGTTATTTCTTAAGATAT	BA000019.2:5264724-5265274
BA000019.2	5264735	5265285	5264735	5265221	5265171				+	15.0914	2.49e-06	0.126	AAATGTTTGTTATTTCTTAAGATAT	BA000019.2:5264735-5265285
BA000019.2	5264769	5265319	5264769	5265221	5265171				+	15.0914	2.49e-06	0.126	AAATGTTTGTTATTTCTTAAGATAT	BA000019.2:5264769-5265319
BA000019.2	5264777	5265327	5264777	5265221	5265171				+	15.0914	2.49e-06	0.126	AAATGTTTGTTATTTCTTAAGATAT	BA000019.2:5264777-5265327
BA000019.2	5264865	5265415	5264865	5265221	5265171				+	15.0914	2.49e-06	0.126	AAATGTTTGTTATTTCTTAAGATAT	BA000019.2:5264865-5265415
BA000019.2	5264883	5265433	5264883	5265221	5265171				+	15.0914	2.49e-06	0.126	AAATGTTTGTTATTTCTTAAGATAT	BA000019.2:5264883-5265433
BA000019.2	1029578	1030128	1029578	1030128	all0889	all0889		hypothetical protein	-	15.16	2.35e-06	0.126	AAAGTTTTAGATTTTATATATATTT	BA000019.2:1029578-1030128	all0889
BA000019.2	1029266	1029816	1029578	1029816	all0889	all0889		hypothetical protein	-	15.16	2.35e-06	0.126	AAAGTTTTAGATTTTATATATATTT	BA000019.2:1029266-1029816	all0889
BA000019.2	2010618	2011168	2010618	2010649	all1684	all1684		hypothetical protein	-	15.08	2.51e-06	0.126	AGTAATCAAGCTTTTATTAAAACTT	BA000019.2:2010618-2011168	all1684
BA000019.2	2010618	2011168	2010618	2011168	all1686	all1686		putative purple acid phosphatase precursor	-	15.08	2.51e-06	0.126	AGTAATCAAGCTTTTATTAAAACTT	BA000019.2:2010618-2011168	all1686
BA000019.2	2010828	2011378	2010828	2011168	all1686	all1686		putative purple acid phosphatase precursor	-	15.08	2.51e-06	0.126	AGTAATCAAGCTTTTATTAAAACTT	BA000019.2:2010828-2011378	all1686
BA000019.2	2496658	2497208	2496658	2497208	all2088	all2088		hypothetical protein	+	15.1714	2.32e-06	0.126	ATACTTTTCTTATTTCTTAACTTTT	BA000019.2:2496658-2497208	all2088
BA000019.2	3944126	3944676	3944126	3944676	all3271	all3271		probable polysaccharide polymerization protein	+	15.1314	2.4e-06	0.126	AAATTTTACTATTAACTTAAGCTTT	BA000019.2:3944126-3944676	all3271
BA000019.2	3943932	3944482	3944126	3944482	all3271	all3271		probable polysaccharide polymerization protein	+	15.1314	2.4e-06	0.126	AAATTTTACTATTAACTTAAGCTTT	BA000019.2:3943932-3944482	all3271
BA000019.2	3943932	3944482	3943932	3944482	all3272	all3272	recA	recombination protein RecA	+	15.1314	2.4e-06	0.126	AAATTTTACTATTAACTTAAGCTTT	BA000019.2:3943932-3944482	recA
BA000019.2	3944126	3944676	3944126	3944482	all3272	all3272	recA	recombination protein RecA	+	15.1314	2.4e-06	0.126	AAATTTTACTATTAACTTAAGCTTT	BA000019.2:3944126-3944676	recA
BA000019.2	5092603	5093153	5092603	5093153	all4246	all4246		potassium-dependent ATPase subunit A	-	15.0971	2.48e-06	0.126	TTATCATATTTTTTTCTTAAGTATC	BA000019.2:5092603-5093153	all4246
BA000019.2	5092669	5093219	5092669	5093153	all4246	all4246		potassium-dependent ATPase subunit A	-	15.0971	2.48e-06	0.126	TTATCATATTTTTTTCTTAAGTATC	BA000019.2:5092669-5093219	all4246
BA000019.2	5092782	5093332	5092782	5093153	all4246	all4246		potassium-dependent ATPase subunit A	-	15.0971	2.48e-06	0.126	TTATCATATTTTTTTCTTAAGTATC	BA000019.2:5092782-5093332	all4246
BA000019.2	5264653	5265203	5264653	5264847	all4391	all4391		enoyl-[acyl-carrier-protein] reductase	+	15.0914	2.49e-06	0.126	AAATGTTTGTTATTTCTTAAGATAT	BA000019.2:5264653-5265203	all4391
BA000019.2	5264671	5265221	5264671	5264847	all4391	all4391		enoyl-[acyl-carrier-protein] reductase	+	15.0914	2.49e-06	0.126	AAATGTTTGTTATTTCTTAAGATAT	BA000019.2:5264671-5265221	all4391
BA000019.2	5264724	5265274	5264724	5264847	all4391	all4391		enoyl-[acyl-carrier-protein] reductase	+	15.0914	2.49e-06	0.126	AAATGTTTGTTATTTCTTAAGATAT	BA000019.2:5264724-5265274	all4391
BA000019.2	5264735	5265285	5264735	5264847	all4391	all4391		enoyl-[acyl-carrier-protein] reductase	+	15.0914	2.49e-06	0.126	AAATGTTTGTTATTTCTTAAGATAT	BA000019.2:5264735-5265285	all4391
BA000019.2	5264769	5265319	5264769	5264847	all4391	all4391		enoyl-[acyl-carrier-protein] reductase	+	15.0914	2.49e-06	0.126	AAATGTTTGTTATTTCTTAAGATAT	BA000019.2:5264769-5265319	all4391
BA000019.2	5264777	5265327	5264777	5264847	all4391	all4391		enoyl-[acyl-carrier-protein] reductase	+	15.0914	2.49e-06	0.126	AAATGTTTGTTATTTCTTAAGATAT	BA000019.2:5264777-5265327	all4391
BA000019.2	5264865	5265415	5264865	5265319	all4391	all4391		enoyl-[acyl-carrier-protein] reductase	+	15.0914	2.49e-06	0.126	AAATGTTTGTTATTTCTTAAGATAT	BA000019.2:5264865-5265415	all4391
BA000019.2	5264883	5265433	5264883	5265319	all4391	all4391		enoyl-[acyl-carrier-protein] reductase	+	15.0914	2.49e-06	0.126	AAATGTTTGTTATTTCTTAAGATAT	BA000019.2:5264883-5265433	all4391
BA000019.2	2010828	2011378	2011155	2011378	alr1687	alr1687		hypothetical protein	-	15.08	2.51e-06	0.126	AGTAATCAAGCTTTTATTAAAACTT	BA000019.2:2010828-2011378	alr1687
BA000019.2	2010618	2011168	2011155	2011168	alr1687	alr1687		hypothetical protein	-	15.08	2.51e-06	0.126	AGTAATCAAGCTTTTATTAAAACTT	BA000019.2:2010618-2011168	alr1687
BA000019.2	2496658	2497208	2496825	2497208	alr2090	alr2090		unknown protein	+	15.1714	2.32e-06	0.126	ATACTTTTCTTATTTCTTAACTTTT	BA000019.2:2496658-2497208	alr2090
BA000019.2	4194199	4194749	4194199	4194327	alr3474	alr3474		unknown protein	-	15.1257	2.42e-06	0.126	AACTTTTATCGTTTTCTTTATCTTC	BA000019.2:4194199-4194749	alr3474
BA000019.2	4194199	4194749	4194199	4194749	alr3475	alr3475		type I restriction modification enzyme M subunit	-	15.1257	2.42e-06	0.126	AACTTTTATCGTTTTCTTTATCTTC	BA000019.2:4194199-4194749	alr3475
BA000019.2	5092782	5093332	5093300	5093332	alr4247	alr4247		unknown protein	-	15.0971	2.48e-06	0.126	TTATCATATTTTTTTCTTAAGTATC	BA000019.2:5092782-5093332	alr4247
BA000019.2	1029266	1029816	1029266	1029816	asr0890	asr0890		unknown protein	-	15.16	2.35e-06	0.126	AAAGTTTTAGATTTTATATATATTT	BA000019.2:1029266-1029816	asr0890
BA000019.2	1029578	1030128	1029578	1029816	asr0890	asr0890		unknown protein	-	15.16	2.35e-06	0.126	AAAGTTTTAGATTTTATATATATTT	BA000019.2:1029578-1030128	asr0890
BA000019.2	5923873	5924423	5923873	5923963	cyaC	all4963	cyaC	adenylate cyclase carring two-component hybrid sensor and regulator domains	+	15.08	2.51e-06	0.126	GGTTTTTAATATTTCCTGTAAAATT	BA000019.2:5923873-5924423
BA000019.2	5923912	5924462	5923912	5923963	cyaC	all4963	cyaC	adenylate cyclase carring two-component hybrid sensor and regulator domains	+	15.08	2.51e-06	0.126	GGTTTTTAATATTTCCTGTAAAATT	BA000019.2:5923912-5924462
BA000019.2	5924006	5924556	5924006	5924423	cyaC	all4963	cyaC	adenylate cyclase carring two-component hybrid sensor and regulator domains	+	15.08	2.51e-06	0.126	GGTTTTTAATATTTCCTGTAAAATT	BA000019.2:5924006-5924556
BA000019.2	2286233	2286783	2286233	2286783	alr1910	alr1910		unknown protein	-	15.0629	2.55e-06	0.127	TCAATTTATTTTTTGATTAAGAATC	BA000019.2:2286233-2286783	alr1910
BA000019.2	4239373	4239923	4239373	4239923	all3516	all3516		unknown protein	-	15.0114	2.66e-06	0.131	ATTTATTTATCATTACTTCAGGTTC	BA000019.2:4239373-4239923	all3516			all3516
BA000019.2	4239373	4239923	4239726	4239923	asl3517	asl3517		hypothetical protein	-	15.0114	2.66e-06	0.131	ATTTATTTATCATTACTTCAGGTTC	BA000019.2:4239373-4239923	asl3517			asl3517
BA000019.2	1355959	1356509	1355959	1356509	1356009				+	15.0057	2.68e-06	0.131	CTATTTTTAATATTTCTTCATATTA	BA000019.2:1355959-1356509
BA000019.2	4239373	4239923	4239826	4239923	all3519	all3519	thiG	thiamin biosynthesis protein ThiG	-	15.0114	2.66e-06	0.131	ATTTATTTATCATTACTTCAGGTTC	BA000019.2:4239373-4239923	thiG
BA000019.2	2706552	2707102	2706552	2707102	gvpA	asl2254	gvpA	gas vesicle protein GvpA	-	15.0114	2.66e-06	0.131	ATCCTATGTTATTTCCTAAAGATTT	BA000019.2:2706552-2707102
BA000019.2	2706684	2707234	2706684	2707102	gvpA	asl2254	gvpA	gas vesicle protein GvpA	-	15.0114	2.66e-06	0.131	ATCCTATGTTATTTCCTAAAGATTT	BA000019.2:2706684-2707234
BA000019.2	2706552	2707102	2706552	2706766	gvpB	asl2253	gvpB	gas vesicle protein GvpB	-	15.0114	2.66e-06	0.131	ATCCTATGTTATTTCCTAAAGATTT	BA000019.2:2706552-2707102
BA000019.2	2706684	2707234	2706684	2706766	gvpB	asl2253	gvpB	gas vesicle protein GvpB	-	15.0114	2.66e-06	0.131	ATCCTATGTTATTTCCTAAAGATTT	BA000019.2:2706684-2707234
BA000019.2	53176	53726	53176	53726	53226				-	14.9314	2.85e-06	0.136	GAATTGTTACGATCACTTCAGATTT	BA000019.2:53176-53726
BA000019.2	53281	53831	53281	53726	53226				-	14.9314	2.85e-06	0.136	GAATTGTTACGATCACTTCAGATTT	BA000019.2:53281-53831
BA000019.2	53647	54197	53647	53726	53226				-	14.9314	2.85e-06	0.136	GAATTGTTACGATCACTTCAGATTT	BA000019.2:53647-54197
BA000019.2	53656	54206	53656	53726	53226				-	14.9314	2.85e-06	0.136	GAATTGTTACGATCACTTCAGATTT	BA000019.2:53656-54206
BA000019.2	53176	53726	53176	53578	53528				-	14.9314	2.85e-06	0.136	GAATTGTTACGATCACTTCAGATTT	BA000019.2:53176-53726
BA000019.2	53281	53831	53281	53578	53528				-	14.9314	2.85e-06	0.136	GAATTGTTACGATCACTTCAGATTT	BA000019.2:53281-53831
BA000019.2	53176	53726	53176	53704	53654				-	14.9314	2.85e-06	0.136	GAATTGTTACGATCACTTCAGATTT	BA000019.2:53176-53726
BA000019.2	53281	53831	53281	53704	53654				-	14.9314	2.85e-06	0.136	GAATTGTTACGATCACTTCAGATTT	BA000019.2:53281-53831
BA000019.2	53647	54197	53647	53704	53654				-	14.9314	2.85e-06	0.136	GAATTGTTACGATCACTTCAGATTT	BA000019.2:53647-54197
BA000019.2	53656	54206	53656	53704	53654				-	14.9314	2.85e-06	0.136	GAATTGTTACGATCACTTCAGATTT	BA000019.2:53656-54206
BA000019.2	53647	54197	53647	54197	53697				-	14.9314	2.85e-06	0.136	GAATTGTTACGATCACTTCAGATTT	BA000019.2:53647-54197
BA000019.2	53281	53831	53647	53831	53697				-	14.9314	2.85e-06	0.136	GAATTGTTACGATCACTTCAGATTT	BA000019.2:53281-53831
BA000019.2	53176	53726	53647	53726	53697				-	14.9314	2.85e-06	0.136	GAATTGTTACGATCACTTCAGATTT	BA000019.2:53176-53726
BA000019.2	53656	54206	53656	54197	53697				-	14.9314	2.85e-06	0.136	GAATTGTTACGATCACTTCAGATTT	BA000019.2:53656-54206
BA000019.2	53656	54206	53656	54206	53706				-	14.9314	2.85e-06	0.136	GAATTGTTACGATCACTTCAGATTT	BA000019.2:53656-54206
BA000019.2	53647	54197	53656	54197	53706				-	14.9314	2.85e-06	0.136	GAATTGTTACGATCACTTCAGATTT	BA000019.2:53647-54197
BA000019.2	53281	53831	53656	53831	53706				-	14.9314	2.85e-06	0.136	GAATTGTTACGATCACTTCAGATTT	BA000019.2:53281-53831
BA000019.2	53176	53726	53656	53726	53706				-	14.9314	2.85e-06	0.136	GAATTGTTACGATCACTTCAGATTT	BA000019.2:53176-53726
BA000019.2	439766	440316	439766	440316	440266				+	14.9086	2.91e-06	0.136	TTAACTTTATATTTAGTTTACATTT	BA000019.2:439766-440316
BA000019.2	439468	440018	439766	440018	440266				+	14.9086	2.91e-06	0.136	TTAACTTTATATTTAGTTTACATTT	BA000019.2:439468-440018
BA000019.2	439458	440008	439766	440008	440266				+	14.9086	2.91e-06	0.136	TTAACTTTATATTTAGTTTACATTT	BA000019.2:439458-440008
BA000019.2	439386	439936	439766	439936	440266				+	14.9086	2.91e-06	0.136	TTAACTTTATATTTAGTTTACATTT	BA000019.2:439386-439936
BA000019.2	439799	440349	439799	440316	440266				+	14.9086	2.91e-06	0.136	TTAACTTTATATTTAGTTTACATTT	BA000019.2:439799-440349
BA000019.2	439813	440363	439813	440316	440266				+	14.9086	2.91e-06	0.136	TTAACTTTATATTTAGTTTACATTT	BA000019.2:439813-440363
BA000019.2	439813	440363	440339	440363	440389				+	14.9086	2.91e-06	0.136	TTAACTTTATATTTAGTTTACATTT	BA000019.2:439813-440363
BA000019.2	439799	440349	440339	440349	440389				+	14.9086	2.91e-06	0.136	TTAACTTTATATTTAGTTTACATTT	BA000019.2:439799-440349
BA000019.2	439458	440008	439458	440008	all0375	all0375	ruvA	holliday junction DNA helicase; RuvA	+	14.9086	2.91e-06	0.136	TTAACTTTATATTTAGTTTACATTT	BA000019.2:439458-440008	ruvA
BA000019.2	439386	439936	439458	439936	all0375	all0375	ruvA	holliday junction DNA helicase; RuvA	+	14.9086	2.91e-06	0.136	TTAACTTTATATTTAGTTTACATTT	BA000019.2:439386-439936	ruvA
BA000019.2	439468	440018	439468	440008	all0375	all0375	ruvA	holliday junction DNA helicase; RuvA	+	14.9086	2.91e-06	0.136	TTAACTTTATATTTAGTTTACATTT	BA000019.2:439468-440018	ruvA
BA000019.2	439766	440316	439766	440008	all0375	all0375	ruvA	holliday junction DNA helicase; RuvA	+	14.9086	2.91e-06	0.136	TTAACTTTATATTTAGTTTACATTT	BA000019.2:439766-440316	ruvA
BA000019.2	439799	440349	439799	440008	all0375	all0375	ruvA	holliday junction DNA helicase; RuvA	+	14.9086	2.91e-06	0.136	TTAACTTTATATTTAGTTTACATTT	BA000019.2:439799-440349	ruvA
BA000019.2	439813	440363	439813	440008	all0375	all0375	ruvA	holliday junction DNA helicase; RuvA	+	14.9086	2.91e-06	0.136	TTAACTTTATATTTAGTTTACATTT	BA000019.2:439813-440363	ruvA
BA000019.2	439386	439936	439386	439936	all0376	all0376		sucrose-phosphatase	+	14.9086	2.91e-06	0.136	TTAACTTTATATTTAGTTTACATTT	BA000019.2:439386-439936	all0376
BA000019.2	439458	440008	439458	439936	all0376	all0376		sucrose-phosphatase	+	14.9086	2.91e-06	0.136	TTAACTTTATATTTAGTTTACATTT	BA000019.2:439458-440008	all0376
BA000019.2	439468	440018	439468	439936	all0376	all0376		sucrose-phosphatase	+	14.9086	2.91e-06	0.136	TTAACTTTATATTTAGTTTACATTT	BA000019.2:439468-440018	all0376
BA000019.2	439766	440316	439766	439936	all0376	all0376		sucrose-phosphatase	+	14.9086	2.91e-06	0.136	TTAACTTTATATTTAGTTTACATTT	BA000019.2:439766-440316	all0376
BA000019.2	439799	440349	439799	439936	all0376	all0376		sucrose-phosphatase	+	14.9086	2.91e-06	0.136	TTAACTTTATATTTAGTTTACATTT	BA000019.2:439799-440349	all0376
BA000019.2	439813	440363	439813	439936	all0376	all0376		sucrose-phosphatase	+	14.9086	2.91e-06	0.136	TTAACTTTATATTTAGTTTACATTT	BA000019.2:439813-440363	all0376
BA000019.2	2240089	2240639	2240089	2240329	all1876	all1876		hypothetical protein	-	14.8914	2.95e-06	0.136	CATTATTTAGAATTACTCAACATTT	BA000019.2:2240089-2240639	all1876
BA000019.2	4640223	4640773	4640223	4640773	all3840	all3840	ndhJ	NADH dehydrogenase chain J	+	14.9143	2.89e-06	0.136	AGATTTTAATAATTCCTTAGACATA	BA000019.2:4640223-4640773	ndhJ
BA000019.2	5317410	5317960	5317410	5317960	all4433	all4433		unknown protein	-	14.9486	2.81e-06	0.136	AATACTTAATTTTTTTGTAAAAATC	BA000019.2:5317410-5317960	all4433
BA000019.2	5317410	5317960	5317875	5317960	all4434	all4434		hypothetical protein	-	14.9486	2.81e-06	0.136	AATACTTAATTTTTTTGTAAAAATC	BA000019.2:5317410-5317960	all4434
BA000019.2	236925	237475	236925	237475	all7226	all7226		unknown protein	-	14.8914	2.95e-06	0.136	AAAATTTTATTTTTATTTCAGTATT	BA000019.2:236925-237475	all7226
BA000019.2	236853	237403	236925	237403	all7226	all7226		unknown protein	-	14.8914	2.95e-06	0.136	AAAATTTTATTTTTATTTCAGTATT	BA000019.2:236853-237403	all7226
BA000019.2	53281	53831	53281	53831	all8048	all8048		unknown protein	-	14.9314	2.85e-06	0.136	GAATTGTTACGATCACTTCAGATTT	BA000019.2:53281-53831	all8048
BA000019.2	53176	53726	53281	53726	all8048	all8048		unknown protein	-	14.9314	2.85e-06	0.136	GAATTGTTACGATCACTTCAGATTT	BA000019.2:53176-53726	all8048
BA000019.2	53647	54197	53647	53831	all8048	all8048		unknown protein	-	14.9314	2.85e-06	0.136	GAATTGTTACGATCACTTCAGATTT	BA000019.2:53647-54197	all8048
BA000019.2	53656	54206	53656	53831	all8048	all8048		unknown protein	-	14.9314	2.85e-06	0.136	GAATTGTTACGATCACTTCAGATTT	BA000019.2:53656-54206	all8048
BA000019.2	53656	54206	54189	54206	all8565	all8565		unknown protein	-	14.9314	2.85e-06	0.136	GAATTGTTACGATCACTTCAGATTT	BA000019.2:53656-54206	all8565
BA000019.2	53647	54197	54189	54197	all8565	all8565		unknown protein	-	14.9314	2.85e-06	0.136	GAATTGTTACGATCACTTCAGATTT	BA000019.2:53647-54197	all8565
BA000019.2	236853	237403	236853	237403	alr0221	alr0221		hypothetical protein	-	14.8914	2.95e-06	0.136	AAAATTTTATTTTTATTTCAGTATT	BA000019.2:236853-237403	alr0221
BA000019.2	236925	237475	236925	237403	alr0221	alr0221		hypothetical protein	-	14.8914	2.95e-06	0.136	AAAATTTTATTTTTATTTCAGTATT	BA000019.2:236925-237475	alr0221
BA000019.2	2240089	2240639	2240089	2240639	alr1878	alr1878		porphobilinogen deaminase	-	14.8914	2.95e-06	0.136	CATTATTTAGAATTACTCAACATTT	BA000019.2:2240089-2240639	alr1878
BA000019.2	5281414	5281964	5281414	5281964	alr4405	alr4405		hypothetical protein	+	14.96	2.78e-06	0.136	GTTTTTTTGTATTTACGTAAGAATG	BA000019.2:5281414-5281964	alr4405
BA000019.2	3842741	3843291	3842741	3843291	all3173	all3173		hypothetical protein	+	14.8457	3.06e-06	0.138	ATTTATTAATTAATACTTAATCATT	BA000019.2:3842741-3843291	all3173			all3173
BA000019.2	3842669	3843219	3842741	3843219	all3173	all3173		hypothetical protein	+	14.8457	3.06e-06	0.138	ATTTATTAATTAATACTTAATCATT	BA000019.2:3842669-3843219	all3173			all3173
BA000019.2	3842583	3843133	3842741	3843133	all3173	all3173		hypothetical protein	+	14.8457	3.06e-06	0.138	ATTTATTAATTAATACTTAATCATT	BA000019.2:3842583-3843133	all3173			all3173
BA000019.2	3842769	3843319	3842769	3843291	all3173	all3173		hypothetical protein	+	14.8457	3.06e-06	0.138	ATTTATTAATTAATACTTAATCATT	BA000019.2:3842769-3843319	all3173			all3173
BA000019.2	3842778	3843328	3842778	3843291	all3173	all3173		hypothetical protein	+	14.8457	3.06e-06	0.138	ATTTATTAATTAATACTTAATCATT	BA000019.2:3842778-3843328	all3173			all3173
BA000019.2	3842783	3843333	3842783	3843291	all3173	all3173		hypothetical protein	+	14.8457	3.06e-06	0.138	ATTTATTAATTAATACTTAATCATT	BA000019.2:3842783-3843333	all3173			all3173
BA000019.2	3842583	3843133	3842583	3843133	all3174	all3174		cobinamide kinase	+	14.8457	3.06e-06	0.138	ATTTATTAATTAATACTTAATCATT	BA000019.2:3842583-3843133	all3174
BA000019.2	3842669	3843219	3842669	3843133	all3174	all3174		cobinamide kinase	+	14.8457	3.06e-06	0.138	ATTTATTAATTAATACTTAATCATT	BA000019.2:3842669-3843219	all3174
BA000019.2	3842741	3843291	3842741	3843133	all3174	all3174		cobinamide kinase	+	14.8457	3.06e-06	0.138	ATTTATTAATTAATACTTAATCATT	BA000019.2:3842741-3843291	all3174
BA000019.2	3842769	3843319	3842769	3843133	all3174	all3174		cobinamide kinase	+	14.8457	3.06e-06	0.138	ATTTATTAATTAATACTTAATCATT	BA000019.2:3842769-3843319	all3174
BA000019.2	3842778	3843328	3842778	3843133	all3174	all3174		cobinamide kinase	+	14.8457	3.06e-06	0.138	ATTTATTAATTAATACTTAATCATT	BA000019.2:3842778-3843328	all3174
BA000019.2	3842783	3843333	3842783	3843133	all3174	all3174		cobinamide kinase	+	14.8457	3.06e-06	0.138	ATTTATTAATTAATACTTAATCATT	BA000019.2:3842783-3843333	all3174
BA000019.2	2036606	2037156	2036606	2037156	alr1698	alr1698		hypothetical protein	+	14.8514	3.05e-06	0.138	ATATATTTACAATTCATTGAGAATT	BA000019.2:2036606-2037156	alr1698
BA000019.2	3842783	3843333	3843139	3843333	alr3175	alr3175		unknown protein	+	14.8457	3.06e-06	0.138	ATTTATTAATTAATACTTAATCATT	BA000019.2:3842783-3843333	alr3175
BA000019.2	3842778	3843328	3843139	3843328	alr3175	alr3175		unknown protein	+	14.8457	3.06e-06	0.138	ATTTATTAATTAATACTTAATCATT	BA000019.2:3842778-3843328	alr3175
BA000019.2	3842769	3843319	3843139	3843319	alr3175	alr3175		unknown protein	+	14.8457	3.06e-06	0.138	ATTTATTAATTAATACTTAATCATT	BA000019.2:3842769-3843319	alr3175
BA000019.2	3842741	3843291	3843139	3843291	alr3175	alr3175		unknown protein	+	14.8457	3.06e-06	0.138	ATTTATTAATTAATACTTAATCATT	BA000019.2:3842741-3843291	alr3175
BA000019.2	3842669	3843219	3843139	3843219	alr3175	alr3175		unknown protein	+	14.8457	3.06e-06	0.138	ATTTATTAATTAATACTTAATCATT	BA000019.2:3842669-3843219	alr3175
BA000019.2	3726941	3727491	3726941	3727491	all3076	all3076		similar to photosystem II oxygen-evolving complex 23K protein PsbP	-	14.8114	3.15e-06	0.14	ACCCAAGAAGATTTACTTAAAACTG	BA000019.2:3726941-3727491	all3076
BA000019.2	3727089	3727639	3727089	3727491	all3076	all3076		similar to photosystem II oxygen-evolving complex 23K protein PsbP	-	14.8114	3.15e-06	0.14	ACCCAAGAAGATTTACTTAAAACTG	BA000019.2:3727089-3727639	all3076
BA000019.2	3727133	3727683	3727133	3727491	all3076	all3076		similar to photosystem II oxygen-evolving complex 23K protein PsbP	-	14.8114	3.15e-06	0.14	ACCCAAGAAGATTTACTTAAAACTG	BA000019.2:3727133-3727683	all3076
BA000019.2	3727351	3727901	3727351	3727491	all3076	all3076		similar to photosystem II oxygen-evolving complex 23K protein PsbP	-	14.8114	3.15e-06	0.14	ACCCAAGAAGATTTACTTAAAACTG	BA000019.2:3727351-3727901	all3076
BA000019.2	3726941	3727491	3726941	3727251	alr3077	alr3077		unknown protein	-	14.8114	3.15e-06	0.14	ACCCAAGAAGATTTACTTAAAACTG	BA000019.2:3726941-3727491	alr3077
BA000019.2	3727089	3727639	3727089	3727251	alr3077	alr3077		unknown protein	-	14.8114	3.15e-06	0.14	ACCCAAGAAGATTTACTTAAAACTG	BA000019.2:3727089-3727639	alr3077
BA000019.2	3727133	3727683	3727133	3727251	alr3077	alr3077		unknown protein	-	14.8114	3.15e-06	0.14	ACCCAAGAAGATTTACTTAAAACTG	BA000019.2:3727133-3727683	alr3077
BA000019.2	3727351	3727901	3727351	3727901	alr3078	alr3078		hypothetical protein	-	14.8114	3.15e-06	0.14	ACCCAAGAAGATTTACTTAAAACTG	BA000019.2:3727351-3727901	alr3078
BA000019.2	3727133	3727683	3727351	3727683	alr3078	alr3078		hypothetical protein	-	14.8114	3.15e-06	0.14	ACCCAAGAAGATTTACTTAAAACTG	BA000019.2:3727133-3727683	alr3078
BA000019.2	3727089	3727639	3727351	3727639	alr3078	alr3078		hypothetical protein	-	14.8114	3.15e-06	0.14	ACCCAAGAAGATTTACTTAAAACTG	BA000019.2:3727089-3727639	alr3078
BA000019.2	3726941	3727491	3727351	3727491	alr3078	alr3078		hypothetical protein	-	14.8114	3.15e-06	0.14	ACCCAAGAAGATTTACTTAAAACTG	BA000019.2:3726941-3727491	alr3078
BA000019.2	2734761	2735311	2734761	2734857	alr2271	alr2271		(3R)-hydroxymyristoyl-[acyl carrier protein] dehydratase	-	14.7829	3.23e-06	0.141	ATAATTTCTGAATTTCTTCAGATGT	BA000019.2:2734761-2735311	alr2271			alr2271
BA000019.2	1156039	1156589	1156039	1156589	1156089				-	14.7257	3.39e-06	0.141	AAAAAATAAGTTTCTGTTAATAACT	BA000019.2:1156039-1156589
BA000019.2	1155805	1156355	1156039	1156355	1156089				-	14.7257	3.39e-06	0.141	AAAAAATAAGTTTCTGTTAATAACT	BA000019.2:1155805-1156355
BA000019.2	1155633	1156183	1156039	1156183	1156089				-	14.7257	3.39e-06	0.141	AAAAAATAAGTTTCTGTTAATAACT	BA000019.2:1155633-1156183
BA000019.2	1155805	1156355	1155805	1156355	1156305				-	14.7257	3.39e-06	0.141	AAAAAATAAGTTTCTGTTAATAACT	BA000019.2:1155805-1156355
BA000019.2	1155633	1156183	1155805	1156183	1156305				-	14.7257	3.39e-06	0.141	AAAAAATAAGTTTCTGTTAATAACT	BA000019.2:1155633-1156183
BA000019.2	1156039	1156589	1156039	1156355	1156305				-	14.7257	3.39e-06	0.141	AAAAAATAAGTTTCTGTTAATAACT	BA000019.2:1156039-1156589
BA000019.2	2898633	2899183	2898633	2899183	2898683				-	14.72	3.41e-06	0.141	AATTTAGAACATTTTTTTAAAATTT	BA000019.2:2898633-2899183
BA000019.2	2898645	2899195	2898645	2899183	2898683				-	14.72	3.41e-06	0.141	AATTTAGAACATTTTTTTAAAATTT	BA000019.2:2898645-2899195
BA000019.2	2898645	2899195	2898645	2899195	2898695				-	14.72	3.41e-06	0.141	AATTTAGAACATTTTTTTAAAATTT	BA000019.2:2898645-2899195
BA000019.2	2898633	2899183	2898645	2899183	2898695				-	14.72	3.41e-06	0.141	AATTTAGAACATTTTTTTAAAATTT	BA000019.2:2898633-2899183
BA000019.2	3954205	3954755	3954205	3954755	3954255				-	14.6743	3.54e-06	0.141	TTGATTTTACTATTTCTAAAGCATC	BA000019.2:3954205-3954755
BA000019.2	3954010	3954560	3954205	3954560	3954255				-	14.6743	3.54e-06	0.141	TTGATTTTACTATTTCTAAAGCATC	BA000019.2:3954010-3954560
BA000019.2	3954001	3954551	3954205	3954551	3954255				-	14.6743	3.54e-06	0.141	TTGATTTTACTATTTCTAAAGCATC	BA000019.2:3954001-3954551
BA000019.2	3953957	3954507	3954205	3954507	3954255				-	14.6743	3.54e-06	0.141	TTGATTTTACTATTTCTAAAGCATC	BA000019.2:3953957-3954507
BA000019.2	3954218	3954768	3954218	3954755	3954255				-	14.6743	3.54e-06	0.141	TTGATTTTACTATTTCTAAAGCATC	BA000019.2:3954218-3954768
BA000019.2	3954369	3954919	3954369	3954755	3954255				-	14.6743	3.54e-06	0.141	TTGATTTTACTATTTCTAAAGCATC	BA000019.2:3954369-3954919
BA000019.2	3954428	3954978	3954428	3954755	3954255				-	14.6743	3.54e-06	0.141	TTGATTTTACTATTTCTAAAGCATC	BA000019.2:3954428-3954978
BA000019.2	3954428	3954978	3954428	3954978	3954478				-	14.6743	3.54e-06	0.141	TTGATTTTACTATTTCTAAAGCATC	BA000019.2:3954428-3954978
BA000019.2	3954369	3954919	3954428	3954919	3954478				-	14.6743	3.54e-06	0.141	TTGATTTTACTATTTCTAAAGCATC	BA000019.2:3954369-3954919
BA000019.2	3954218	3954768	3954428	3954768	3954478				-	14.6743	3.54e-06	0.141	TTGATTTTACTATTTCTAAAGCATC	BA000019.2:3954218-3954768
BA000019.2	3954205	3954755	3954428	3954755	3954478				-	14.6743	3.54e-06	0.141	TTGATTTTACTATTTCTAAAGCATC	BA000019.2:3954205-3954755
BA000019.2	3954010	3954560	3954428	3954560	3954478				-	14.6743	3.54e-06	0.141	TTGATTTTACTATTTCTAAAGCATC	BA000019.2:3954010-3954560
BA000019.2	3954001	3954551	3954428	3954551	3954478				-	14.6743	3.54e-06	0.141	TTGATTTTACTATTTCTAAAGCATC	BA000019.2:3954001-3954551
BA000019.2	3953957	3954507	3954428	3954507	3954478				-	14.6743	3.54e-06	0.141	TTGATTTTACTATTTCTAAAGCATC	BA000019.2:3953957-3954507
BA000019.2	4592560	4593110	4592937	4593110	4593437				-	14.7657	3.28e-06	0.141	AACTTTTTTGATTTTGTTCAGTTTC	BA000019.2:4592560-4593110
BA000019.2	4592473	4593023	4592937	4593023	4593437				-	14.7657	3.28e-06	0.141	AACTTTTTTGATTTTGTTCAGTTTC	BA000019.2:4592473-4593023
BA000019.2	5318151	5318701	5318151	5318553	5318503				-	14.6343	3.66e-06	0.141	AGTTGTGTAATTTTTCTTAAAATCT	BA000019.2:5318151-5318701
BA000019.2	5318340	5318890	5318340	5318553	5318503				-	14.6343	3.66e-06	0.141	AGTTGTGTAATTTTTCTTAAAATCT	BA000019.2:5318340-5318890
BA000019.2	5318567	5319117	5318567	5319117	5318617				-	14.6343	3.66e-06	0.141	AGTTGTGTAATTTTTCTTAAAATCT	BA000019.2:5318567-5319117
BA000019.2	5318340	5318890	5318567	5318890	5318617				-	14.6343	3.66e-06	0.141	AGTTGTGTAATTTTTCTTAAAATCT	BA000019.2:5318340-5318890
BA000019.2	5318151	5318701	5318567	5318701	5318617				-	14.6343	3.66e-06	0.141	AGTTGTGTAATTTTTCTTAAAATCT	BA000019.2:5318151-5318701
BA000019.2	5318567	5319117	5318623	5319117	5318673				-	14.6343	3.66e-06	0.141	AGTTGTGTAATTTTTCTTAAAATCT	BA000019.2:5318567-5319117
BA000019.2	5318340	5318890	5318623	5318890	5318673				-	14.6343	3.66e-06	0.141	AGTTGTGTAATTTTTCTTAAAATCT	BA000019.2:5318340-5318890
BA000019.2	5318151	5318701	5318623	5318701	5318673				-	14.6343	3.66e-06	0.141	AGTTGTGTAATTTTTCTTAAAATCT	BA000019.2:5318151-5318701
BA000019.2	5318567	5319117	5318670	5319117	5318720				-	14.6343	3.66e-06	0.141	AGTTGTGTAATTTTTCTTAAAATCT	BA000019.2:5318567-5319117
BA000019.2	5318340	5318890	5318670	5318890	5318720				-	14.6343	3.66e-06	0.141	AGTTGTGTAATTTTTCTTAAAATCT	BA000019.2:5318340-5318890
BA000019.2	5318151	5318701	5318670	5318701	5318720				-	14.6343	3.66e-06	0.141	AGTTGTGTAATTTTTCTTAAAATCT	BA000019.2:5318151-5318701
BA000019.2	6279117	6279667	6279117	6279667	6279167				+	14.6857	3.5e-06	0.141	CCATTTTTACATTTCCTTCATAAAT	BA000019.2:6279117-6279667
BA000019.2	6279198	6279748	6279198	6279667	6279167				+	14.6857	3.5e-06	0.141	CCATTTTTACATTTCCTTCATAAAT	BA000019.2:6279198-6279748
BA000019.2	6279204	6279754	6279204	6279667	6279167				+	14.6857	3.5e-06	0.141	CCATTTTTACATTTCCTTCATAAAT	BA000019.2:6279204-6279754
BA000019.2	6279345	6279895	6279345	6279667	6279167				+	14.6857	3.5e-06	0.141	CCATTTTTACATTTCCTTCATAAAT	BA000019.2:6279345-6279895
BA000019.2	6279394	6279944	6279394	6279667	6279167				+	14.6857	3.5e-06	0.141	CCATTTTTACATTTCCTTCATAAAT	BA000019.2:6279394-6279944
BA000019.2	6279198	6279748	6279198	6279748	6279248				+	14.6857	3.5e-06	0.141	CCATTTTTACATTTCCTTCATAAAT	BA000019.2:6279198-6279748
BA000019.2	6279117	6279667	6279198	6279667	6279248				+	14.6857	3.5e-06	0.141	CCATTTTTACATTTCCTTCATAAAT	BA000019.2:6279117-6279667
BA000019.2	6279204	6279754	6279204	6279748	6279248				+	14.6857	3.5e-06	0.141	CCATTTTTACATTTCCTTCATAAAT	BA000019.2:6279204-6279754
BA000019.2	6279345	6279895	6279345	6279748	6279248				+	14.6857	3.5e-06	0.141	CCATTTTTACATTTCCTTCATAAAT	BA000019.2:6279345-6279895
BA000019.2	6279394	6279944	6279394	6279748	6279248				+	14.6857	3.5e-06	0.141	CCATTTTTACATTTCCTTCATAAAT	BA000019.2:6279394-6279944
BA000019.2	6279204	6279754	6279204	6279754	6279254				+	14.6857	3.5e-06	0.141	CCATTTTTACATTTCCTTCATAAAT	BA000019.2:6279204-6279754
BA000019.2	6279198	6279748	6279204	6279748	6279254				+	14.6857	3.5e-06	0.141	CCATTTTTACATTTCCTTCATAAAT	BA000019.2:6279198-6279748
BA000019.2	6279117	6279667	6279204	6279667	6279254				+	14.6857	3.5e-06	0.141	CCATTTTTACATTTCCTTCATAAAT	BA000019.2:6279117-6279667
BA000019.2	6279345	6279895	6279345	6279754	6279254				+	14.6857	3.5e-06	0.141	CCATTTTTACATTTCCTTCATAAAT	BA000019.2:6279345-6279895
BA000019.2	6279394	6279944	6279394	6279754	6279254				+	14.6857	3.5e-06	0.141	CCATTTTTACATTTCCTTCATAAAT	BA000019.2:6279394-6279944
BA000019.2	6279345	6279895	6279345	6279895	6279395				+	14.6857	3.5e-06	0.141	CCATTTTTACATTTCCTTCATAAAT	BA000019.2:6279345-6279895
BA000019.2	6279204	6279754	6279345	6279754	6279395				+	14.6857	3.5e-06	0.141	CCATTTTTACATTTCCTTCATAAAT	BA000019.2:6279204-6279754
BA000019.2	6279198	6279748	6279345	6279748	6279395				+	14.6857	3.5e-06	0.141	CCATTTTTACATTTCCTTCATAAAT	BA000019.2:6279198-6279748
BA000019.2	6279117	6279667	6279345	6279667	6279395				+	14.6857	3.5e-06	0.141	CCATTTTTACATTTCCTTCATAAAT	BA000019.2:6279117-6279667
BA000019.2	6279394	6279944	6279394	6279895	6279395				+	14.6857	3.5e-06	0.141	CCATTTTTACATTTCCTTCATAAAT	BA000019.2:6279394-6279944
BA000019.2	6279394	6279944	6279394	6279944	6279444				+	14.6857	3.5e-06	0.141	CCATTTTTACATTTCCTTCATAAAT	BA000019.2:6279394-6279944
BA000019.2	6279345	6279895	6279394	6279895	6279444				+	14.6857	3.5e-06	0.141	CCATTTTTACATTTCCTTCATAAAT	BA000019.2:6279345-6279895
BA000019.2	6279204	6279754	6279394	6279754	6279444				+	14.6857	3.5e-06	0.141	CCATTTTTACATTTCCTTCATAAAT	BA000019.2:6279204-6279754
BA000019.2	6279198	6279748	6279394	6279748	6279444				+	14.6857	3.5e-06	0.141	CCATTTTTACATTTCCTTCATAAAT	BA000019.2:6279198-6279748
BA000019.2	6279117	6279667	6279394	6279667	6279444				+	14.6857	3.5e-06	0.141	CCATTTTTACATTTCCTTCATAAAT	BA000019.2:6279117-6279667
BA000019.2	6279394	6279944	6279589	6279944	6279639				+	14.6857	3.5e-06	0.141	CCATTTTTACATTTCCTTCATAAAT	BA000019.2:6279394-6279944
BA000019.2	6279345	6279895	6279589	6279895	6279639				+	14.6857	3.5e-06	0.141	CCATTTTTACATTTCCTTCATAAAT	BA000019.2:6279345-6279895
BA000019.2	6279204	6279754	6279589	6279754	6279639				+	14.6857	3.5e-06	0.141	CCATTTTTACATTTCCTTCATAAAT	BA000019.2:6279204-6279754
BA000019.2	6279198	6279748	6279589	6279748	6279639				+	14.6857	3.5e-06	0.141	CCATTTTTACATTTCCTTCATAAAT	BA000019.2:6279198-6279748
BA000019.2	6279117	6279667	6279589	6279667	6279639				+	14.6857	3.5e-06	0.141	CCATTTTTACATTTCCTTCATAAAT	BA000019.2:6279117-6279667
BA000019.2	6279394	6279944	6279657	6279944	6279707				+	14.6857	3.5e-06	0.141	CCATTTTTACATTTCCTTCATAAAT	BA000019.2:6279394-6279944
BA000019.2	6279345	6279895	6279657	6279895	6279707				+	14.6857	3.5e-06	0.141	CCATTTTTACATTTCCTTCATAAAT	BA000019.2:6279345-6279895
BA000019.2	6279204	6279754	6279657	6279754	6279707				+	14.6857	3.5e-06	0.141	CCATTTTTACATTTCCTTCATAAAT	BA000019.2:6279204-6279754
BA000019.2	6279198	6279748	6279657	6279748	6279707				+	14.6857	3.5e-06	0.141	CCATTTTTACATTTCCTTCATAAAT	BA000019.2:6279198-6279748
BA000019.2	6279117	6279667	6279657	6279667	6279707				+	14.6857	3.5e-06	0.141	CCATTTTTACATTTCCTTCATAAAT	BA000019.2:6279117-6279667
BA000019.2	590442	590992	590442	590992	all0493	all0493		hypothetical protein	+	14.6571	3.59e-06	0.141	ATTTTTTAACATTCTCTTACTACCT	BA000019.2:590442-590992	all0493
BA000019.2	590462	591012	590462	590992	all0493	all0493		hypothetical protein	+	14.6571	3.59e-06	0.141	ATTTTTTAACATTCTCTTACTACCT	BA000019.2:590462-591012	all0493
BA000019.2	590695	591245	590695	590992	all0493	all0493		hypothetical protein	+	14.6571	3.59e-06	0.141	ATTTTTTAACATTCTCTTACTACCT	BA000019.2:590695-591245	all0493
BA000019.2	590695	591245	590695	591245	all0495	all0495		unknown protein	+	14.6571	3.59e-06	0.141	ATTTTTTAACATTCTCTTACTACCT	BA000019.2:590695-591245	all0495
BA000019.2	590462	591012	590695	591012	all0495	all0495		unknown protein	+	14.6571	3.59e-06	0.141	ATTTTTTAACATTCTCTTACTACCT	BA000019.2:590462-591012	all0495
BA000019.2	590442	590992	590695	590992	all0495	all0495		unknown protein	+	14.6571	3.59e-06	0.141	ATTTTTTAACATTCTCTTACTACCT	BA000019.2:590442-590992	all0495
BA000019.2	1223272	1223822	1223272	1223822	all1051	all1051		glycerophosphoryl diester phosphodiesterase	-	14.6286	3.68e-06	0.141	ATAATTTAATTTTTCATAAATTTTT	BA000019.2:1223272-1223822	all1051
BA000019.2	1223164	1223714	1223272	1223714	all1051	all1051		glycerophosphoryl diester phosphodiesterase	-	14.6286	3.68e-06	0.141	ATAATTTAATTTTTCATAAATTTTT	BA000019.2:1223164-1223714	all1051
BA000019.2	1679053	1679603	1679053	1679603	all1416	all1416	leuD	3-isopropylmalate dehydratase, small subunit	+	14.6914	3.49e-06	0.141	TATTCTGAAAATTTACTAAAAATTT	BA000019.2:1679053-1679603	leuD
BA000019.2	4128775	4129325	4128775	4128976	all3420	all3420		carboxyl-terminal processing protease	-	14.7886	3.22e-06	0.141	TACATTTTAGATTTGCGTAATAATC	BA000019.2:4128775-4129325	all3420
BA000019.2	4128805	4129355	4128805	4128976	all3420	all3420		carboxyl-terminal processing protease	-	14.7886	3.22e-06	0.141	TACATTTTAGATTTGCGTAATAATC	BA000019.2:4128805-4129355	all3420
BA000019.2	4143242	4143792	4143242	4143358	all3435	all3435		unknown protein	+	14.6343	3.66e-06	0.141	AATAAATAAAATTTTCTTCATGATT	BA000019.2:4143242-4143792	all3435
BA000019.2	4143293	4143843	4143293	4143358	all3435	all3435		unknown protein	+	14.6343	3.66e-06	0.141	AATAAATAAAATTTTCTTCATGATT	BA000019.2:4143293-4143843	all3435
BA000019.2	4143293	4143843	4143769	4143843	all3436	all3436		hypothetical protein	+	14.6343	3.66e-06	0.141	AATAAATAAAATTTTCTTCATGATT	BA000019.2:4143293-4143843	all3436
BA000019.2	4143242	4143792	4143769	4143792	all3436	all3436		hypothetical protein	+	14.6343	3.66e-06	0.141	AATAAATAAAATTTTCTTCATGATT	BA000019.2:4143242-4143792	all3436
BA000019.2	5151556	5152106	5151556	5151721	all4296	all4296		hypothetical protein (ycf46)	+	14.6457	3.62e-06	0.141	ATGCTGGTATTTTTTCTAAAAATTC	BA000019.2:5151556-5152106	all4296
BA000019.2	5318151	5318701	5318151	5318425	all4434	all4434		hypothetical protein	-	14.6343	3.66e-06	0.141	AGTTGTGTAATTTTTCTTAAAATCT	BA000019.2:5318151-5318701	all4434
BA000019.2	5318340	5318890	5318340	5318425	all4434	all4434		hypothetical protein	-	14.6343	3.66e-06	0.141	AGTTGTGTAATTTTTCTTAAAATCT	BA000019.2:5318340-5318890	all4434
BA000019.2	5318567	5319117	5318567	5318701	all4434	all4434		hypothetical protein	-	14.6343	3.66e-06	0.141	AGTTGTGTAATTTTTCTTAAAATCT	BA000019.2:5318567-5319117	all4434
BA000019.2	5745214	5745764	5745214	5745274	all4824	all4824		sugar ABC transporter, permease protein	+	14.7657	3.28e-06	0.141	CGTAATTGAGATTTAGTTAATACTT	BA000019.2:5745214-5745764	all4824
BA000019.2	5745214	5745764	5745214	5745261	all4825	all4825		hypothetical protein	+	14.7657	3.28e-06	0.141	CGTAATTGAGATTTAGTTAATACTT	BA000019.2:5745214-5745764	all4825
BA000019.2	5745214	5745764	5745214	5745764	all4826	all4826		dTDP-glucose dehydratase	+	14.7657	3.28e-06	0.141	CGTAATTGAGATTTAGTTAATACTT	BA000019.2:5745214-5745764	all4826
BA000019.2	1223164	1223714	1223164	1223714	alr1052	alr1052		unknown protein	-	14.6286	3.68e-06	0.141	ATAATTTAATTTTTCATAAATTTTT	BA000019.2:1223164-1223714	alr1052
BA000019.2	1223272	1223822	1223272	1223714	alr1052	alr1052		unknown protein	-	14.6286	3.68e-06	0.141	ATAATTTAATTTTTCATAAATTTTT	BA000019.2:1223272-1223822	alr1052
BA000019.2	1458388	1458938	1458388	1458938	alr1231	alr1231		two-component hybrid sensor and regulator	+	14.6971	3.47e-06	0.141	GGTTATTAACAATTGCTTAATCTTA	BA000019.2:1458388-1458938	alr1231
BA000019.2	2700659	2701209	2700659	2701209	alr2246	alr2246		unknown protein	-	14.6686	3.55e-06	0.141	TACACTTATGCTTTTCTAAATACTC	BA000019.2:2700659-2701209	alr2246
BA000019.2	3954218	3954768	3954218	3954768	alr3280	alr3280		RNA polymerase sigma-E factor	-	14.6743	3.54e-06	0.141	TTGATTTTACTATTTCTAAAGCATC	BA000019.2:3954218-3954768	alr3280
BA000019.2	3954205	3954755	3954218	3954755	alr3280	alr3280		RNA polymerase sigma-E factor	-	14.6743	3.54e-06	0.141	TTGATTTTACTATTTCTAAAGCATC	BA000019.2:3954205-3954755	alr3280
BA000019.2	3954010	3954560	3954218	3954560	alr3280	alr3280		RNA polymerase sigma-E factor	-	14.6743	3.54e-06	0.141	TTGATTTTACTATTTCTAAAGCATC	BA000019.2:3954010-3954560	alr3280
BA000019.2	3954001	3954551	3954218	3954551	alr3280	alr3280		RNA polymerase sigma-E factor	-	14.6743	3.54e-06	0.141	TTGATTTTACTATTTCTAAAGCATC	BA000019.2:3954001-3954551	alr3280
BA000019.2	3953957	3954507	3954218	3954507	alr3280	alr3280		RNA polymerase sigma-E factor	-	14.6743	3.54e-06	0.141	TTGATTTTACTATTTCTAAAGCATC	BA000019.2:3953957-3954507	alr3280
BA000019.2	3954369	3954919	3954369	3954768	alr3280	alr3280		RNA polymerase sigma-E factor	-	14.6743	3.54e-06	0.141	TTGATTTTACTATTTCTAAAGCATC	BA000019.2:3954369-3954919	alr3280
BA000019.2	3954428	3954978	3954428	3954768	alr3280	alr3280		RNA polymerase sigma-E factor	-	14.6743	3.54e-06	0.141	TTGATTTTACTATTTCTAAAGCATC	BA000019.2:3954428-3954978	alr3280
BA000019.2	4128775	4129325	4128775	4129155	alr3419	alr3419		hypothetical protein	-	14.7886	3.22e-06	0.141	TACATTTTAGATTTGCGTAATAATC	BA000019.2:4128775-4129325	alr3419
BA000019.2	4128805	4129355	4128805	4129155	alr3419	alr3419		hypothetical protein	-	14.7886	3.22e-06	0.141	TACATTTTAGATTTGCGTAATAATC	BA000019.2:4128805-4129355	alr3419
BA000019.2	4143293	4143843	4143293	4143843	alr3437	alr3437		unknown protein	+	14.6343	3.66e-06	0.141	AATAAATAAAATTTTCTTCATGATT	BA000019.2:4143293-4143843	alr3437
BA000019.2	4143242	4143792	4143293	4143792	alr3437	alr3437		unknown protein	+	14.6343	3.66e-06	0.141	AATAAATAAAATTTTCTTCATGATT	BA000019.2:4143242-4143792	alr3437
BA000019.2	4870567	4871117	4870567	4870677	alr4043	alr4043		hypothetical protein	+	14.7829	3.23e-06	0.141	TATTATGAATTTTTGCTTTAAAATT	BA000019.2:4870567-4871117	alr4043
BA000019.2	4870567	4871117	4870567	4871117	alr4044	alr4044	hrcA	heat-inducible transcriptional repressor; HrcA	+	14.7829	3.23e-06	0.141	TATTATGAATTTTTGCTTTAAAATT	BA000019.2:4870567-4871117	hrcA
BA000019.2	5318340	5318890	5318340	5318890	alr4435	alr4435		hypothetical protein	-	14.6343	3.66e-06	0.141	AGTTGTGTAATTTTTCTTAAAATCT	BA000019.2:5318340-5318890	alr4435
BA000019.2	5318151	5318701	5318340	5318701	alr4435	alr4435		hypothetical protein	-	14.6343	3.66e-06	0.141	AGTTGTGTAATTTTTCTTAAAATCT	BA000019.2:5318151-5318701	alr4435
BA000019.2	5318567	5319117	5318567	5318890	alr4435	alr4435		hypothetical protein	-	14.6343	3.66e-06	0.141	AGTTGTGTAATTTTTCTTAAAATCT	BA000019.2:5318567-5319117	alr4435
BA000019.2	5812083	5812633	5812083	5812633	alr4879	alr4879		two-component hybrid sensor and regulator	-	14.7257	3.39e-06	0.141	ATACATTTTTATTGTCTTAAACATA	BA000019.2:5812083-5812633	alr4879
BA000019.2	5812390	5812940	5812390	5812633	alr4879	alr4879		two-component hybrid sensor and regulator	-	14.7257	3.39e-06	0.141	ATACATTTTTATTGTCTTAAACATA	BA000019.2:5812390-5812940	alr4879
BA000019.2	6240066	6240616	6240066	6240616	alr5226	alr5226		unknown protein	+	14.6686	3.55e-06	0.141	CCTACTTATACTTTTCTTTAGATTT	BA000019.2:6240066-6240616	alr5226
BA000019.2	2193908	2194458	2193908	2194458	asr1828	asr1828		unknown protein	+	14.7257	3.39e-06	0.141	GTAACGTAATTTTTTCATAATATTT	BA000019.2:2193908-2194458	asr1828
BA000019.2	2194088	2194638	2194088	2194458	asr1828	asr1828		unknown protein	+	14.7257	3.39e-06	0.141	GTAACGTAATTTTTTCATAATATTT	BA000019.2:2194088-2194638	asr1828
BA000019.2	3953957	3954507	3953957	3954486	asr3279	asr3279		unknown protein	-	14.6743	3.54e-06	0.141	TTGATTTTACTATTTCTAAAGCATC	BA000019.2:3953957-3954507	asr3279
BA000019.2	3954001	3954551	3954001	3954486	asr3279	asr3279		unknown protein	-	14.6743	3.54e-06	0.141	TTGATTTTACTATTTCTAAAGCATC	BA000019.2:3954001-3954551	asr3279
BA000019.2	3954010	3954560	3954010	3954486	asr3279	asr3279		unknown protein	-	14.6743	3.54e-06	0.141	TTGATTTTACTATTTCTAAAGCATC	BA000019.2:3954010-3954560	asr3279
BA000019.2	3954205	3954755	3954205	3954486	asr3279	asr3279		unknown protein	-	14.6743	3.54e-06	0.141	TTGATTTTACTATTTCTAAAGCATC	BA000019.2:3954205-3954755	asr3279
BA000019.2	3954218	3954768	3954218	3954486	asr3279	asr3279		unknown protein	-	14.6743	3.54e-06	0.141	TTGATTTTACTATTTCTAAAGCATC	BA000019.2:3954218-3954768	asr3279
BA000019.2	3954369	3954919	3954369	3954486	asr3279	asr3279		unknown protein	-	14.6743	3.54e-06	0.141	TTGATTTTACTATTTCTAAAGCATC	BA000019.2:3954369-3954919	asr3279
BA000019.2	3954428	3954978	3954428	3954486	asr3279	asr3279		unknown protein	-	14.6743	3.54e-06	0.141	TTGATTTTACTATTTCTAAAGCATC	BA000019.2:3954428-3954978	asr3279
BA000019.2	1155633	1156183	1155633	1156183	purK	alr0989	purK	phosphoribosylaminoimidazole carboxylase; PurK	-	14.7257	3.39e-06	0.141	AAAAAATAAGTTTCTGTTAATAACT	BA000019.2:1155633-1156183
BA000019.2	1155805	1156355	1155805	1156183	purK	alr0989	purK	phosphoribosylaminoimidazole carboxylase; PurK	-	14.7257	3.39e-06	0.141	AAAAAATAAGTTTCTGTTAATAACT	BA000019.2:1155805-1156355
BA000019.2	1156039	1156589	1156039	1156183	purK	alr0989	purK	phosphoribosylaminoimidazole carboxylase; PurK	-	14.7257	3.39e-06	0.141	AAAAAATAAGTTTCTGTTAATAACT	BA000019.2:1156039-1156589
BA000019.2	4592336	4592886	4592336	4592886	sigE	alr3800	sigE	group 2 sigma 70-type sigma factor E	-	14.7657	3.28e-06	0.141	AACTTTTTTGATTTTGTTCAGTTTC	BA000019.2:4592336-4592886
BA000019.2	4592473	4593023	4592473	4592886	sigE	alr3800	sigE	group 2 sigma 70-type sigma factor E	-	14.7657	3.28e-06	0.141	AACTTTTTTGATTTTGTTCAGTTTC	BA000019.2:4592473-4593023
BA000019.2	4592560	4593110	4592560	4592886	sigE	alr3800	sigE	group 2 sigma 70-type sigma factor E	-	14.7657	3.28e-06	0.141	AACTTTTTTGATTTTGTTCAGTTTC	BA000019.2:4592560-4593110
BA000019.2	6327725	6328275	6327725	6328275	alr5307	alr5307		probable glycosyl transferase	+	14.4457	4.27e-06	0.143	TTTTTTTTATGATTATTTAATATTT	BA000019.2:6327725-6328275	alr5307			alr5307
BA000019.2	6327536	6328086	6327725	6328086	alr5307	alr5307		probable glycosyl transferase	+	14.4457	4.27e-06	0.143	TTTTTTTTATGATTATTTAATATTT	BA000019.2:6327536-6328086	alr5307			alr5307
BA000019.2	6327768	6328318	6327768	6328275	alr5307	alr5307		probable glycosyl transferase	+	14.4457	4.27e-06	0.143	TTTTTTTTATGATTATTTAATATTT	BA000019.2:6327768-6328318	alr5307			alr5307
BA000019.2	6327877	6328427	6327877	6328275	alr5307	alr5307		probable glycosyl transferase	+	14.4457	4.27e-06	0.143	TTTTTTTTATGATTATTTAATATTT	BA000019.2:6327877-6328427	alr5307			alr5307
BA000019.2	6327887	6328437	6327887	6328275	alr5307	alr5307		probable glycosyl transferase	+	14.4457	4.27e-06	0.143	TTTTTTTTATGATTATTTAATATTT	BA000019.2:6327887-6328437	alr5307			alr5307
BA000019.2	6327927	6328477	6327927	6328275	alr5307	alr5307		probable glycosyl transferase	+	14.4457	4.27e-06	0.143	TTTTTTTTATGATTATTTAATATTT	BA000019.2:6327927-6328477	alr5307			alr5307
BA000019.2	6327966	6328516	6327966	6328275	alr5307	alr5307		probable glycosyl transferase	+	14.4457	4.27e-06	0.143	TTTTTTTTATGATTATTTAATATTT	BA000019.2:6327966-6328516	alr5307			alr5307
BA000019.2	2137136	2137686	2137136	2137179	asl1778	asl1778		unknown protein	+	14.3314	4.69e-06	0.143	TGCTTTAGATAATTTCTTAACATTC	BA000019.2:2137136-2137686	asl1778	asl1778
BA000019.2	2137142	2137692	2137142	2137179	asl1778	asl1778		unknown protein	+	14.3314	4.69e-06	0.143	TGCTTTAGATAATTTCTTAACATTC	BA000019.2:2137142-2137692	asl1778	asl1778
BA000019.2	2137150	2137700	2137150	2137179	asl1778	asl1778		unknown protein	+	14.3314	4.69e-06	0.143	TGCTTTAGATAATTTCTTAACATTC	BA000019.2:2137150-2137700	asl1778	asl1778
BA000019.2	2137190	2137740	2137190	2137686	asl1778	asl1778		unknown protein	+	14.3314	4.69e-06	0.143	TGCTTTAGATAATTTCTTAACATTC	BA000019.2:2137190-2137740	asl1778	asl1778
BA000019.2	416923	417473	416923	417473	417423				-	14.4457	4.27e-06	0.143	AAAACTTTAGTTTTTATTCAAGATG	BA000019.2:416923-417473
BA000019.2	1055099	1055649	1055099	1055649	1055149				-	14.4114	4.4e-06	0.143	ATAAACAAACATTTTCTAAAGATTG	BA000019.2:1055099-1055649
BA000019.2	1055200	1055750	1055200	1055649	1055149				-	14.4114	4.4e-06	0.143	ATAAACAAACATTTTCTAAAGATTG	BA000019.2:1055200-1055750
BA000019.2	1215302	1215852	1215302	1215499	1215449				-	14.3829	4.5e-06	0.143	TTTTCTTAAGTTGTTCTTTACATTT	BA000019.2:1215302-1215852
BA000019.2	1215554	1216104	1215554	1216104	1215604				-	14.3829	4.5e-06	0.143	TTTTCTTAAGTTGTTCTTTACATTT	BA000019.2:1215554-1216104
BA000019.2	1215302	1215852	1215554	1215852	1215604				-	14.3829	4.5e-06	0.143	TTTTCTTAAGTTGTTCTTTACATTT	BA000019.2:1215302-1215852
BA000019.2	1215633	1216183	1215633	1216104	1215604				-	14.3829	4.5e-06	0.143	TTTTCTTAAGTTGTTCTTTACATTT	BA000019.2:1215633-1216183
BA000019.2	1215642	1216192	1215642	1216104	1215604				-	14.3829	4.5e-06	0.143	TTTTCTTAAGTTGTTCTTTACATTT	BA000019.2:1215642-1216192
BA000019.2	1215633	1216183	1215633	1216183	1215683				-	14.3829	4.5e-06	0.143	TTTTCTTAAGTTGTTCTTTACATTT	BA000019.2:1215633-1216183
BA000019.2	1215554	1216104	1215633	1216104	1215683				-	14.3829	4.5e-06	0.143	TTTTCTTAAGTTGTTCTTTACATTT	BA000019.2:1215554-1216104
BA000019.2	1215302	1215852	1215633	1215852	1215683				-	14.3829	4.5e-06	0.143	TTTTCTTAAGTTGTTCTTTACATTT	BA000019.2:1215302-1215852
BA000019.2	1215642	1216192	1215642	1216183	1215683				-	14.3829	4.5e-06	0.143	TTTTCTTAAGTTGTTCTTTACATTT	BA000019.2:1215642-1216192
BA000019.2	1215642	1216192	1215642	1216192	1215692				-	14.3829	4.5e-06	0.143	TTTTCTTAAGTTGTTCTTTACATTT	BA000019.2:1215642-1216192
BA000019.2	1215633	1216183	1215642	1216183	1215692				-	14.3829	4.5e-06	0.143	TTTTCTTAAGTTGTTCTTTACATTT	BA000019.2:1215633-1216183
BA000019.2	1215554	1216104	1215642	1216104	1215692				-	14.3829	4.5e-06	0.143	TTTTCTTAAGTTGTTCTTTACATTT	BA000019.2:1215554-1216104
BA000019.2	1215302	1215852	1215642	1215852	1215692				-	14.3829	4.5e-06	0.143	TTTTCTTAAGTTGTTCTTTACATTT	BA000019.2:1215302-1215852
BA000019.2	1469342	1469892	1469342	1469892	1469842				-	14.3257	4.72e-06	0.143	GAATATTCAATATTTCTTTAGCTTT	BA000019.2:1469342-1469892
BA000019.2	1469380	1469930	1469380	1469892	1469842				-	14.3257	4.72e-06	0.143	GAATATTCAATATTTCTTTAGCTTT	BA000019.2:1469380-1469930
BA000019.2	1469718	1470268	1469718	1469892	1469842				-	14.3257	4.72e-06	0.143	GAATATTCAATATTTCTTTAGCTTT	BA000019.2:1469718-1470268
BA000019.2	1469380	1469930	1469380	1469930	1469880				-	14.3257	4.72e-06	0.143	GAATATTCAATATTTCTTTAGCTTT	BA000019.2:1469380-1469930
BA000019.2	1469342	1469892	1469380	1469892	1469880				-	14.3257	4.72e-06	0.143	GAATATTCAATATTTCTTTAGCTTT	BA000019.2:1469342-1469892
BA000019.2	1469718	1470268	1469718	1469930	1469880				-	14.3257	4.72e-06	0.143	GAATATTCAATATTTCTTTAGCTTT	BA000019.2:1469718-1470268
BA000019.2	2836319	2836869	2836517	2836869	2836567				-	14.4457	4.27e-06	0.143	AAATTATAATCTTTACTTAAAGATG	BA000019.2:2836319-2836869
BA000019.2	2836319	2836869	2836524	2836869	2836574				-	14.4457	4.27e-06	0.143	AAATTATAATCTTTACTTAAAGATG	BA000019.2:2836319-2836869
BA000019.2	3284616	3285166	3284616	3285166	3285116				+	14.3543	4.61e-06	0.143	TCTCCTTTAGATTTACTTTATAAAT	BA000019.2:3284616-3285166
BA000019.2	3798065	3798615	3798065	3798297	3797797				-	14.5429	3.95e-06	0.143	AATTTTTAATAATTGAGTAAAATTT	BA000019.2:3798065-3798615
BA000019.2	3798170	3798720	3798170	3798297	3797797				-	14.5429	3.95e-06	0.143	AATTTTTAATAATTGAGTAAAATTT	BA000019.2:3798170-3798720
BA000019.2	3798065	3798615	3798065	3798085	3798035				-	14.5429	3.95e-06	0.143	AATTTTTAATAATTGAGTAAAATTT	BA000019.2:3798065-3798615
BA000019.2	3798170	3798720	3798170	3798720	3798220				-	14.5429	3.95e-06	0.143	AATTTTTAATAATTGAGTAAAATTT	BA000019.2:3798170-3798720
BA000019.2	3798065	3798615	3798170	3798615	3798220				-	14.5429	3.95e-06	0.143	AATTTTTAATAATTGAGTAAAATTT	BA000019.2:3798065-3798615
BA000019.2	3798359	3798909	3798359	3798720	3798220				-	14.5429	3.95e-06	0.143	AATTTTTAATAATTGAGTAAAATTT	BA000019.2:3798359-3798909
BA000019.2	4061580	4062130	4061580	4062130	4061630				-	14.5314	3.98e-06	0.143	TTAGATTAACAATTTCTTTAGTTTT	BA000019.2:4061580-4062130
BA000019.2	4061422	4061972	4061580	4061972	4061630				-	14.5314	3.98e-06	0.143	TTAGATTAACAATTTCTTTAGTTTT	BA000019.2:4061422-4061972
BA000019.2	4261034	4261584	4261034	4261584	4261534				+	14.3086	4.78e-06	0.143	GGGATAGTAAATTTTCTTAACAATT	BA000019.2:4261034-4261584
BA000019.2	4261075	4261625	4261075	4261584	4261534				+	14.3086	4.78e-06	0.143	GGGATAGTAAATTTTCTTAACAATT	BA000019.2:4261075-4261625
BA000019.2	4261087	4261637	4261087	4261584	4261534				+	14.3086	4.78e-06	0.143	GGGATAGTAAATTTTCTTAACAATT	BA000019.2:4261087-4261637
BA000019.2	4261238	4261788	4261238	4261584	4261534				+	14.3086	4.78e-06	0.143	GGGATAGTAAATTTTCTTAACAATT	BA000019.2:4261238-4261788
BA000019.2	4261430	4261980	4261430	4261584	4261534				+	14.3086	4.78e-06	0.143	GGGATAGTAAATTTTCTTAACAATT	BA000019.2:4261430-4261980
BA000019.2	4261436	4261986	4261436	4261584	4261534				+	14.3086	4.78e-06	0.143	GGGATAGTAAATTTTCTTAACAATT	BA000019.2:4261436-4261986
BA000019.2	4606348	4606898	4606348	4606898	4606848				-	14.52	4.02e-06	0.143	TTTCTATAATAATTACTTAATTTTT	BA000019.2:4606348-4606898
BA000019.2	4606383	4606933	4606383	4606898	4606848				-	14.52	4.02e-06	0.143	TTTCTATAATAATTACTTAATTTTT	BA000019.2:4606383-4606933
BA000019.2	4606727	4607277	4606727	4606898	4606848				-	14.52	4.02e-06	0.143	TTTCTATAATAATTACTTAATTTTT	BA000019.2:4606727-4607277
BA000019.2	4606814	4607364	4606814	4606898	4606848				-	14.52	4.02e-06	0.143	TTTCTATAATAATTACTTAATTTTT	BA000019.2:4606814-4607364
BA000019.2	4606820	4607370	4606820	4606898	4606848				-	14.52	4.02e-06	0.143	TTTCTATAATAATTACTTAATTTTT	BA000019.2:4606820-4607370
BA000019.2	4606814	4607364	4606814	4607364	4606864				-	14.52	4.02e-06	0.143	TTTCTATAATAATTACTTAATTTTT	BA000019.2:4606814-4607364
BA000019.2	4606727	4607277	4606814	4607277	4606864				-	14.52	4.02e-06	0.143	TTTCTATAATAATTACTTAATTTTT	BA000019.2:4606727-4607277
BA000019.2	4606383	4606933	4606814	4606933	4606864				-	14.52	4.02e-06	0.143	TTTCTATAATAATTACTTAATTTTT	BA000019.2:4606383-4606933
BA000019.2	4606348	4606898	4606814	4606898	4606864				-	14.52	4.02e-06	0.143	TTTCTATAATAATTACTTAATTTTT	BA000019.2:4606348-4606898
BA000019.2	4606820	4607370	4606820	4607364	4606864				-	14.52	4.02e-06	0.143	TTTCTATAATAATTACTTAATTTTT	BA000019.2:4606820-4607370
BA000019.2	4606383	4606933	4606383	4606933	4606883				-	14.52	4.02e-06	0.143	TTTCTATAATAATTACTTAATTTTT	BA000019.2:4606383-4606933
BA000019.2	4606348	4606898	4606383	4606898	4606883				-	14.52	4.02e-06	0.143	TTTCTATAATAATTACTTAATTTTT	BA000019.2:4606348-4606898
BA000019.2	4606727	4607277	4606727	4606933	4606883				-	14.52	4.02e-06	0.143	TTTCTATAATAATTACTTAATTTTT	BA000019.2:4606727-4607277
BA000019.2	4606814	4607364	4606814	4606933	4606883				-	14.52	4.02e-06	0.143	TTTCTATAATAATTACTTAATTTTT	BA000019.2:4606814-4607364
BA000019.2	4606820	4607370	4606820	4606933	4606883				-	14.52	4.02e-06	0.143	TTTCTATAATAATTACTTAATTTTT	BA000019.2:4606820-4607370
BA000019.2	4606727	4607277	4606727	4607277	4607227				-	14.52	4.02e-06	0.143	TTTCTATAATAATTACTTAATTTTT	BA000019.2:4606727-4607277
BA000019.2	4606383	4606933	4606727	4606933	4607227				-	14.52	4.02e-06	0.143	TTTCTATAATAATTACTTAATTTTT	BA000019.2:4606383-4606933
BA000019.2	4606348	4606898	4606727	4606898	4607227				-	14.52	4.02e-06	0.143	TTTCTATAATAATTACTTAATTTTT	BA000019.2:4606348-4606898
BA000019.2	4606814	4607364	4606814	4607277	4607227				-	14.52	4.02e-06	0.143	TTTCTATAATAATTACTTAATTTTT	BA000019.2:4606814-4607364
BA000019.2	4606820	4607370	4606820	4607277	4607227				-	14.52	4.02e-06	0.143	TTTCTATAATAATTACTTAATTTTT	BA000019.2:4606820-4607370
BA000019.2	6327536	6328086	6327536	6328086	6328036				+	14.4457	4.27e-06	0.143	TTTTTTTTATGATTATTTAATATTT	BA000019.2:6327536-6328086
BA000019.2	6327725	6328275	6327725	6328086	6328036				+	14.4457	4.27e-06	0.143	TTTTTTTTATGATTATTTAATATTT	BA000019.2:6327725-6328275
BA000019.2	6327768	6328318	6327768	6328086	6328036				+	14.4457	4.27e-06	0.143	TTTTTTTTATGATTATTTAATATTT	BA000019.2:6327768-6328318
BA000019.2	6327877	6328427	6327877	6328086	6328036				+	14.4457	4.27e-06	0.143	TTTTTTTTATGATTATTTAATATTT	BA000019.2:6327877-6328427
BA000019.2	6327887	6328437	6327887	6328086	6328036				+	14.4457	4.27e-06	0.143	TTTTTTTTATGATTATTTAATATTT	BA000019.2:6327887-6328437
BA000019.2	6327927	6328477	6327927	6328086	6328036				+	14.4457	4.27e-06	0.143	TTTTTTTTATGATTATTTAATATTT	BA000019.2:6327927-6328477
BA000019.2	6327966	6328516	6327966	6328086	6328036				+	14.4457	4.27e-06	0.143	TTTTTTTTATGATTATTTAATATTT	BA000019.2:6327966-6328516
BA000019.2	13254	13804	13254	13530	all0015	all0015		transposase	+	14.3543	4.61e-06	0.143	TCTCCTTTAGATTTACTTTATAAAT	BA000019.2:13254-13804	all0015
BA000019.2	13371	13921	13371	13530	all0015	all0015		transposase	+	14.3543	4.61e-06	0.143	TCTCCTTTAGATTTACTTTATAAAT	BA000019.2:13371-13921	all0015
BA000019.2	13496	14046	13496	13530	all0015	all0015		transposase	+	14.3543	4.61e-06	0.143	TCTCCTTTAGATTTACTTTATAAAT	BA000019.2:13496-14046	all0015
BA000019.2	13254	13804	13254	13371	all0016	all0016		transposase	+	14.3543	4.61e-06	0.143	TCTCCTTTAGATTTACTTTATAAAT	BA000019.2:13254-13804	all0016
BA000019.2	13496	14046	13496	14046	all0016	all0016		transposase	+	14.3543	4.61e-06	0.143	TCTCCTTTAGATTTACTTTATAAAT	BA000019.2:13496-14046	all0016
BA000019.2	13371	13921	13496	13921	all0016	all0016		transposase	+	14.3543	4.61e-06	0.143	TCTCCTTTAGATTTACTTTATAAAT	BA000019.2:13371-13921	all0016
BA000019.2	184674	185224	184674	185224	all0174	all0174		UDP-N-acetylglucosamine 1-carboxyvinyltransferase	-	14.3886	4.48e-06	0.143	AATTTCTTATTATTGCTTAATTATT	BA000019.2:184674-185224	all0174
BA000019.2	184619	185169	184674	185169	all0174	all0174		UDP-N-acetylglucosamine 1-carboxyvinyltransferase	-	14.3886	4.48e-06	0.143	AATTTCTTATTATTGCTTAATTATT	BA000019.2:184619-185169	all0174
BA000019.2	184577	185127	184674	185127	all0174	all0174		UDP-N-acetylglucosamine 1-carboxyvinyltransferase	-	14.3886	4.48e-06	0.143	AATTTCTTATTATTGCTTAATTATT	BA000019.2:184577-185127	all0174
BA000019.2	184936	185486	184936	185224	all0174	all0174		UDP-N-acetylglucosamine 1-carboxyvinyltransferase	-	14.3886	4.48e-06	0.143	AATTTCTTATTATTGCTTAATTATT	BA000019.2:184936-185486	all0174
BA000019.2	1055099	1055649	1055099	1055280	all0911	all0911		ABC phosphate transport system phosphate-binding periplasmic protein	-	14.4114	4.4e-06	0.143	ATAAACAAACATTTTCTAAAGATTG	BA000019.2:1055099-1055649	all0911
BA000019.2	1055200	1055750	1055200	1055280	all0911	all0911		ABC phosphate transport system phosphate-binding periplasmic protein	-	14.4114	4.4e-06	0.143	ATAAACAAACATTTTCTAAAGATTG	BA000019.2:1055200-1055750	all0911
BA000019.2	1215302	1215852	1215302	1215852	all1043	all1043		hypothetical protein	-	14.3829	4.5e-06	0.143	TTTTCTTAAGTTGTTCTTTACATTT	BA000019.2:1215302-1215852	all1043
BA000019.2	1215554	1216104	1215554	1215852	all1043	all1043		hypothetical protein	-	14.3829	4.5e-06	0.143	TTTTCTTAAGTTGTTCTTTACATTT	BA000019.2:1215554-1216104	all1043
BA000019.2	1215633	1216183	1215633	1215852	all1043	all1043		hypothetical protein	-	14.3829	4.5e-06	0.143	TTTTCTTAAGTTGTTCTTTACATTT	BA000019.2:1215633-1216183	all1043
BA000019.2	1215642	1216192	1215642	1215852	all1043	all1043		hypothetical protein	-	14.3829	4.5e-06	0.143	TTTTCTTAAGTTGTTCTTTACATTT	BA000019.2:1215642-1216192	all1043
BA000019.2	1861259	1861809	1861259	1861385	all1588	all1588		33kD chaperonin, heat shock protein HSP33	+	14.3714	4.54e-06	0.143	TACCAATAATAATTTCTTAACAAAT	BA000019.2:1861259-1861809	all1588
BA000019.2	1861271	1861821	1861271	1861385	all1588	all1588		33kD chaperonin, heat shock protein HSP33	+	14.3714	4.54e-06	0.143	TACCAATAATAATTTCTTAACAAAT	BA000019.2:1861271-1861821	all1588
BA000019.2	1861273	1861823	1861273	1861385	all1588	all1588		33kD chaperonin, heat shock protein HSP33	+	14.3714	4.54e-06	0.143	TACCAATAATAATTTCTTAACAAAT	BA000019.2:1861273-1861823	all1588
BA000019.2	1861415	1861965	1861415	1861422	all1588	all1588		33kD chaperonin, heat shock protein HSP33	+	14.3714	4.54e-06	0.143	TACCAATAATAATTTCTTAACAAAT	BA000019.2:1861415-1861965	all1588
BA000019.2	2589769	2590319	2589769	2590319	all2158	all2158		ferrichrome-iron receptor	+	14.3886	4.48e-06	0.143	AAATTTTAAGCTATTGTTCAGCCTT	BA000019.2:2589769-2590319	all2158
BA000019.2	2968524	2969074	2968524	2969074	all2470	all2470		hypothetical protein	-	14.3371	4.67e-06	0.143	ACCACTTAATTTATTTTTAAAATTT	BA000019.2:2968524-2969074	all2470
BA000019.2	4261430	4261980	4261430	4261980	all3536	all3536		GTP cyclohydrolase II / 3,4-dihydroxy-2-butanone 4-phosphate synthase	+	14.3086	4.78e-06	0.143	GGGATAGTAAATTTTCTTAACAATT	BA000019.2:4261430-4261980	all3536
BA000019.2	4261238	4261788	4261430	4261788	all3536	all3536		GTP cyclohydrolase II / 3,4-dihydroxy-2-butanone 4-phosphate synthase	+	14.3086	4.78e-06	0.143	GGGATAGTAAATTTTCTTAACAATT	BA000019.2:4261238-4261788	all3536
BA000019.2	4261087	4261637	4261430	4261637	all3536	all3536		GTP cyclohydrolase II / 3,4-dihydroxy-2-butanone 4-phosphate synthase	+	14.3086	4.78e-06	0.143	GGGATAGTAAATTTTCTTAACAATT	BA000019.2:4261087-4261637	all3536
BA000019.2	4261075	4261625	4261430	4261625	all3536	all3536		GTP cyclohydrolase II / 3,4-dihydroxy-2-butanone 4-phosphate synthase	+	14.3086	4.78e-06	0.143	GGGATAGTAAATTTTCTTAACAATT	BA000019.2:4261075-4261625	all3536
BA000019.2	4261034	4261584	4261430	4261584	all3536	all3536		GTP cyclohydrolase II / 3,4-dihydroxy-2-butanone 4-phosphate synthase	+	14.3086	4.78e-06	0.143	GGGATAGTAAATTTTCTTAACAATT	BA000019.2:4261034-4261584	all3536
BA000019.2	4261436	4261986	4261436	4261980	all3536	all3536		GTP cyclohydrolase II / 3,4-dihydroxy-2-butanone 4-phosphate synthase	+	14.3086	4.78e-06	0.143	GGGATAGTAAATTTTCTTAACAATT	BA000019.2:4261436-4261986	all3536
BA000019.2	5097285	5097835	5097285	5097729	all4248	all4248		primosomal protein N'	-	14.44	4.29e-06	0.143	ATTGCTTATTTTTTTATTAATCATT	BA000019.2:5097285-5097835	all4248
BA000019.2	5097332	5097882	5097332	5097729	all4248	all4248		primosomal protein N'	-	14.44	4.29e-06	0.143	ATTGCTTATTTTTTTATTAATCATT	BA000019.2:5097332-5097882	all4248
BA000019.2	5097686	5098236	5097686	5097729	all4248	all4248		primosomal protein N'	-	14.44	4.29e-06	0.143	ATTGCTTATTTTTTTATTAATCATT	BA000019.2:5097686-5098236	all4248
BA000019.2	5205309	5205859	5205309	5205859	all4345	all4345		polysaccharide deacetylase	-	14.4286	4.34e-06	0.143	TTTCCTTTAATTTGTATTAAAAATT	BA000019.2:5205309-5205859	all4345
BA000019.2	5934871	5935421	5934871	5935421	all4970	all4970		hypothetical protein	-	14.3486	4.63e-06	0.143	AGGATTTAAAGATGCGTTAAGAATT	BA000019.2:5934871-5935421	all4970
BA000019.2	6327536	6328086	6327536	6327570	all5306	all5306		exodeoxyribonuclease III	+	14.4457	4.27e-06	0.143	TTTTTTTTATGATTATTTAATATTT	BA000019.2:6327536-6328086	all5306
BA000019.2	6327927	6328477	6327927	6328477	all5306	all5306		exodeoxyribonuclease III	+	14.4457	4.27e-06	0.143	TTTTTTTTATGATTATTTAATATTT	BA000019.2:6327927-6328477	all5306
BA000019.2	6327887	6328437	6327927	6328437	all5306	all5306		exodeoxyribonuclease III	+	14.4457	4.27e-06	0.143	TTTTTTTTATGATTATTTAATATTT	BA000019.2:6327887-6328437	all5306
BA000019.2	6327877	6328427	6327927	6328427	all5306	all5306		exodeoxyribonuclease III	+	14.4457	4.27e-06	0.143	TTTTTTTTATGATTATTTAATATTT	BA000019.2:6327877-6328427	all5306
BA000019.2	6327768	6328318	6327927	6328318	all5306	all5306		exodeoxyribonuclease III	+	14.4457	4.27e-06	0.143	TTTTTTTTATGATTATTTAATATTT	BA000019.2:6327768-6328318	all5306
BA000019.2	6327725	6328275	6327927	6328275	all5306	all5306		exodeoxyribonuclease III	+	14.4457	4.27e-06	0.143	TTTTTTTTATGATTATTTAATATTT	BA000019.2:6327725-6328275	all5306
BA000019.2	6327966	6328516	6327966	6328477	all5306	all5306		exodeoxyribonuclease III	+	14.4457	4.27e-06	0.143	TTTTTTTTATGATTATTTAATATTT	BA000019.2:6327966-6328516	all5306
BA000019.2	13496	14046	13809	14046	all7016	all7016		transcriptional regulator	+	14.3543	4.61e-06	0.143	TCTCCTTTAGATTTACTTTATAAAT	BA000019.2:13496-14046	all7016
BA000019.2	13371	13921	13809	13921	all7016	all7016		transcriptional regulator	+	14.3543	4.61e-06	0.143	TCTCCTTTAGATTTACTTTATAAAT	BA000019.2:13371-13921	all7016
BA000019.2	184577	185127	184577	184669	all7185	all7185		unknown protein	-	14.3886	4.48e-06	0.143	AATTTCTTATTATTGCTTAATTATT	BA000019.2:184577-185127	all7185
BA000019.2	184619	185169	184619	184669	all7185	all7185		unknown protein	-	14.3886	4.48e-06	0.143	AATTTCTTATTATTGCTTAATTATT	BA000019.2:184619-185169	all7185
BA000019.2	184577	185127	184577	184915	all7186	all7186		hypothetical protein	-	14.3886	4.48e-06	0.143	AATTTCTTATTATTGCTTAATTATT	BA000019.2:184577-185127	all7186
BA000019.2	184619	185169	184619	184915	all7186	all7186		hypothetical protein	-	14.3886	4.48e-06	0.143	AATTTCTTATTATTGCTTAATTATT	BA000019.2:184619-185169	all7186
BA000019.2	184674	185224	184674	184915	all7186	all7186		hypothetical protein	-	14.3886	4.48e-06	0.143	AATTTCTTATTATTGCTTAATTATT	BA000019.2:184674-185224	all7186
BA000019.2	184936	185486	184936	185078	all7186	all7186		hypothetical protein	-	14.3886	4.48e-06	0.143	AATTTCTTATTATTGCTTAATTATT	BA000019.2:184936-185486	all7186
BA000019.2	13496	14046	13789	14046	alr0018	alr0018		transposase	+	14.3543	4.61e-06	0.143	TCTCCTTTAGATTTACTTTATAAAT	BA000019.2:13496-14046	alr0018
BA000019.2	13371	13921	13789	13921	alr0018	alr0018		transposase	+	14.3543	4.61e-06	0.143	TCTCCTTTAGATTTACTTTATAAAT	BA000019.2:13371-13921	alr0018
BA000019.2	13254	13804	13789	13804	alr0018	alr0018		transposase	+	14.3543	4.61e-06	0.143	TCTCCTTTAGATTTACTTTATAAAT	BA000019.2:13254-13804	alr0018
BA000019.2	184577	185127	184577	185127	alr0175	alr0175		rRNA methylase	-	14.3886	4.48e-06	0.143	AATTTCTTATTATTGCTTAATTATT	BA000019.2:184577-185127	alr0175
BA000019.2	184619	185169	184619	185127	alr0175	alr0175		rRNA methylase	-	14.3886	4.48e-06	0.143	AATTTCTTATTATTGCTTAATTATT	BA000019.2:184619-185169	alr0175
BA000019.2	184674	185224	184674	185127	alr0175	alr0175		rRNA methylase	-	14.3886	4.48e-06	0.143	AATTTCTTATTATTGCTTAATTATT	BA000019.2:184674-185224	alr0175
BA000019.2	184936	185486	184936	185127	alr0175	alr0175		rRNA methylase	-	14.3886	4.48e-06	0.143	AATTTCTTATTATTGCTTAATTATT	BA000019.2:184936-185486	alr0175
BA000019.2	1055200	1055750	1055200	1055750	alr0912	alr0912		GTP-binding protein	-	14.4114	4.4e-06	0.143	ATAAACAAACATTTTCTAAAGATTG	BA000019.2:1055200-1055750	alr0912
BA000019.2	1055099	1055649	1055200	1055649	alr0912	alr0912		GTP-binding protein	-	14.4114	4.4e-06	0.143	ATAAACAAACATTTTCTAAAGATTG	BA000019.2:1055099-1055649	alr0912
BA000019.2	1135675	1136225	1135675	1136225	alr0974	alr0974		ABC transporter, binding protein component	-	14.3257	4.72e-06	0.143	AAATATTAAAAATTTTTTCATAATA	BA000019.2:1135675-1136225	alr0974
BA000019.2	1135928	1136478	1135928	1136225	alr0974	alr0974		ABC transporter, binding protein component	-	14.3257	4.72e-06	0.143	AAATATTAAAAATTTTTTCATAATA	BA000019.2:1135928-1136478	alr0974
BA000019.2	1135928	1136478	1136375	1136478	alr0975	alr0975		similar to phytochelatin synthase	-	14.3257	4.72e-06	0.143	AAATATTAAAAATTTTTTCATAATA	BA000019.2:1135928-1136478	alr0975
BA000019.2	1159967	1160517	1159967	1160026	alr0991	alr0991		ammonium transporter	+	14.6057	3.75e-06	0.143	AAGAATTATTTTTTGATTAAAATTT	BA000019.2:1159967-1160517	alr0991
BA000019.2	1159967	1160517	1160280	1160517	alr0992	alr0992		ammonium transporter	+	14.6057	3.75e-06	0.143	AAGAATTATTTTTTGATTAAAATTT	BA000019.2:1159967-1160517	alr0992
BA000019.2	1215642	1216192	1215797	1216192	alr1044	alr1044		transcriptional regulator	-	14.3829	4.5e-06	0.143	TTTTCTTAAGTTGTTCTTTACATTT	BA000019.2:1215642-1216192	alr1044
BA000019.2	1215633	1216183	1215797	1216183	alr1044	alr1044		transcriptional regulator	-	14.3829	4.5e-06	0.143	TTTTCTTAAGTTGTTCTTTACATTT	BA000019.2:1215633-1216183	alr1044
BA000019.2	1215554	1216104	1215797	1216104	alr1044	alr1044		transcriptional regulator	-	14.3829	4.5e-06	0.143	TTTTCTTAAGTTGTTCTTTACATTT	BA000019.2:1215554-1216104	alr1044
BA000019.2	1215302	1215852	1215797	1215852	alr1044	alr1044		transcriptional regulator	-	14.3829	4.5e-06	0.143	TTTTCTTAAGTTGTTCTTTACATTT	BA000019.2:1215302-1215852	alr1044
BA000019.2	1215642	1216192	1215972	1216192	alr1045	alr1045		unknown protein	-	14.3829	4.5e-06	0.143	TTTTCTTAAGTTGTTCTTTACATTT	BA000019.2:1215642-1216192	alr1045
BA000019.2	1215633	1216183	1215972	1216183	alr1045	alr1045		unknown protein	-	14.3829	4.5e-06	0.143	TTTTCTTAAGTTGTTCTTTACATTT	BA000019.2:1215633-1216183	alr1045
BA000019.2	1215554	1216104	1215972	1216104	alr1045	alr1045		unknown protein	-	14.3829	4.5e-06	0.143	TTTTCTTAAGTTGTTCTTTACATTT	BA000019.2:1215554-1216104	alr1045
BA000019.2	1442833	1443383	1442833	1442849	alr1222	alr1222		hypothetical protein	-	14.4857	4.14e-06	0.143	GTACATTAATTTTCCCTAAAGCACG	BA000019.2:1442833-1443383	alr1222
BA000019.2	1442833	1443383	1443132	1443383	alr1223	alr1223		ATP-dependent RNA helicase	-	14.4857	4.14e-06	0.143	GTACATTAATTTTCCCTAAAGCACG	BA000019.2:1442833-1443383	alr1223
BA000019.2	1469718	1470268	1469718	1470268	alr1238	alr1238	clpP	ATP-dependent Clp protease proteolytic subunit	-	14.3257	4.72e-06	0.143	GAATATTCAATATTTCTTTAGCTTT	BA000019.2:1469718-1470268	clpP
BA000019.2	1469380	1469930	1469718	1469930	alr1238	alr1238	clpP	ATP-dependent Clp protease proteolytic subunit	-	14.3257	4.72e-06	0.143	GAATATTCAATATTTCTTTAGCTTT	BA000019.2:1469380-1469930	clpP
BA000019.2	1469342	1469892	1469718	1469892	alr1238	alr1238	clpP	ATP-dependent Clp protease proteolytic subunit	-	14.3257	4.72e-06	0.143	GAATATTCAATATTTCTTTAGCTTT	BA000019.2:1469342-1469892	clpP
BA000019.2	1861271	1861821	1861271	1861821	alr1589	alr1589		hypothetical protein	+	14.3714	4.54e-06	0.143	TACCAATAATAATTTCTTAACAAAT	BA000019.2:1861271-1861821	alr1589
BA000019.2	1861259	1861809	1861271	1861809	alr1589	alr1589		hypothetical protein	+	14.3714	4.54e-06	0.143	TACCAATAATAATTTCTTAACAAAT	BA000019.2:1861259-1861809	alr1589
BA000019.2	1861273	1861823	1861273	1861821	alr1589	alr1589		hypothetical protein	+	14.3714	4.54e-06	0.143	TACCAATAATAATTTCTTAACAAAT	BA000019.2:1861273-1861823	alr1589
BA000019.2	1861415	1861965	1861415	1861821	alr1589	alr1589		hypothetical protein	+	14.3714	4.54e-06	0.143	TACCAATAATAATTTCTTAACAAAT	BA000019.2:1861415-1861965	alr1589
BA000019.2	2137190	2137740	2137190	2137740	alr1779	alr1779		similar to cyanophycin synthetase	+	14.3314	4.69e-06	0.143	TGCTTTAGATAATTTCTTAACATTC	BA000019.2:2137190-2137740	alr1779
BA000019.2	2137150	2137700	2137190	2137700	alr1779	alr1779		similar to cyanophycin synthetase	+	14.3314	4.69e-06	0.143	TGCTTTAGATAATTTCTTAACATTC	BA000019.2:2137150-2137700	alr1779
BA000019.2	2137142	2137692	2137190	2137692	alr1779	alr1779		similar to cyanophycin synthetase	+	14.3314	4.69e-06	0.143	TGCTTTAGATAATTTCTTAACATTC	BA000019.2:2137142-2137692	alr1779
BA000019.2	2137136	2137686	2137190	2137686	alr1779	alr1779		similar to cyanophycin synthetase	+	14.3314	4.69e-06	0.143	TGCTTTAGATAATTTCTTAACATTC	BA000019.2:2137136-2137686	alr1779
BA000019.2	2836319	2836869	2836496	2836869	alr2355	alr2355		alanine dehydrogenase	-	14.4457	4.27e-06	0.143	AAATTATAATCTTTACTTAAAGATG	BA000019.2:2836319-2836869	alr2355
BA000019.2	3798065	3798615	3798065	3798615	alr3140	alr3140		hypothetical protein	-	14.5429	3.95e-06	0.143	AATTTTTAATAATTGAGTAAAATTT	BA000019.2:3798065-3798615	alr3140
BA000019.2	3798170	3798720	3798170	3798615	alr3140	alr3140		hypothetical protein	-	14.5429	3.95e-06	0.143	AATTTTTAATAATTGAGTAAAATTT	BA000019.2:3798170-3798720	alr3140
BA000019.2	3798359	3798909	3798359	3798615	alr3140	alr3140		hypothetical protein	-	14.5429	3.95e-06	0.143	AATTTTTAATAATTGAGTAAAATTT	BA000019.2:3798359-3798909	alr3140
BA000019.2	4061422	4061972	4061422	4061972	alr3356	alr3356		similar to phytochrome	-	14.5314	3.98e-06	0.143	TTAGATTAACAATTTCTTTAGTTTT	BA000019.2:4061422-4061972	alr3356
BA000019.2	4061580	4062130	4061580	4061972	alr3356	alr3356		similar to phytochrome	-	14.5314	3.98e-06	0.143	TTAGATTAACAATTTCTTTAGTTTT	BA000019.2:4061580-4062130	alr3356
BA000019.2	4193777	4194327	4193777	4193919	alr3473	alr3473		type I restriction-modification enzyme R subunit	+	14.4571	4.23e-06	0.143	TTTCGTGAATAATTTCTTTAAATTT	BA000019.2:4193777-4194327	alr3473
BA000019.2	4193777	4194327	4193777	4194327	alr3474	alr3474		unknown protein	+	14.4571	4.23e-06	0.143	TTTCGTGAATAATTTCTTTAAATTT	BA000019.2:4193777-4194327	alr3474
BA000019.2	4193777	4194327	4194199	4194327	alr3475	alr3475		type I restriction modification enzyme M subunit	+	14.4571	4.23e-06	0.143	TTTCGTGAATAATTTCTTTAAATTT	BA000019.2:4193777-4194327	alr3475
BA000019.2	4261075	4261625	4261075	4261625	alr3537	alr3537	hisH	N-acetyl-glutamate semialdehyde dehydrogenase; HisH	+	14.3086	4.78e-06	0.143	GGGATAGTAAATTTTCTTAACAATT	BA000019.2:4261075-4261625	hisH
BA000019.2	4261034	4261584	4261075	4261584	alr3537	alr3537	hisH	N-acetyl-glutamate semialdehyde dehydrogenase; HisH	+	14.3086	4.78e-06	0.143	GGGATAGTAAATTTTCTTAACAATT	BA000019.2:4261034-4261584	hisH
BA000019.2	4261087	4261637	4261087	4261625	alr3537	alr3537	hisH	N-acetyl-glutamate semialdehyde dehydrogenase; HisH	+	14.3086	4.78e-06	0.143	GGGATAGTAAATTTTCTTAACAATT	BA000019.2:4261087-4261637	hisH
BA000019.2	4261238	4261788	4261238	4261625	alr3537	alr3537	hisH	N-acetyl-glutamate semialdehyde dehydrogenase; HisH	+	14.3086	4.78e-06	0.143	GGGATAGTAAATTTTCTTAACAATT	BA000019.2:4261238-4261788	hisH
BA000019.2	4261430	4261980	4261430	4261625	alr3537	alr3537	hisH	N-acetyl-glutamate semialdehyde dehydrogenase; HisH	+	14.3086	4.78e-06	0.143	GGGATAGTAAATTTTCTTAACAATT	BA000019.2:4261430-4261980	hisH
BA000019.2	4261436	4261986	4261436	4261625	alr3537	alr3537	hisH	N-acetyl-glutamate semialdehyde dehydrogenase; HisH	+	14.3086	4.78e-06	0.143	GGGATAGTAAATTTTCTTAACAATT	BA000019.2:4261436-4261986	hisH
BA000019.2	4340031	4340581	4340031	4340581	alr3592	alr3592		unknown protein	-	14.3714	4.54e-06	0.143	TTTTTTGTGGTTTTTCTAAATAATT	BA000019.2:4340031-4340581	alr3592
BA000019.2	4606820	4607370	4606820	4607370	alr3810	alr3810	sigD	group 2 sigma 70-type sigma factor D	-	14.52	4.02e-06	0.143	TTTCTATAATAATTACTTAATTTTT	BA000019.2:4606820-4607370	sigD
BA000019.2	4606814	4607364	4606820	4607364	alr3810	alr3810	sigD	group 2 sigma 70-type sigma factor D	-	14.52	4.02e-06	0.143	TTTCTATAATAATTACTTAATTTTT	BA000019.2:4606814-4607364	sigD
BA000019.2	4606727	4607277	4606820	4607277	alr3810	alr3810	sigD	group 2 sigma 70-type sigma factor D	-	14.52	4.02e-06	0.143	TTTCTATAATAATTACTTAATTTTT	BA000019.2:4606727-4607277	sigD
BA000019.2	4606383	4606933	4606820	4606933	alr3810	alr3810	sigD	group 2 sigma 70-type sigma factor D	-	14.52	4.02e-06	0.143	TTTCTATAATAATTACTTAATTTTT	BA000019.2:4606383-4606933	sigD
BA000019.2	4606348	4606898	4606820	4606898	alr3810	alr3810	sigD	group 2 sigma 70-type sigma factor D	-	14.52	4.02e-06	0.143	TTTCTATAATAATTACTTAATTTTT	BA000019.2:4606348-4606898	sigD
BA000019.2	5395461	5396011	5395461	5396011	alr4505	alr4505		unknown protein	-	14.5429	3.95e-06	0.143	AGGCTTTTGCGTTTTCTTCATAAGT	BA000019.2:5395461-5396011	alr4505
BA000019.2	5485127	5485677	5485127	5485131	alr4587	alr4587		hypothetical protein	-	14.32	4.74e-06	0.143	TAATTTTTATATTTTATTAACCTCA	BA000019.2:5485127-5485677	alr4587
BA000019.2	6156338	6156888	6156338	6156888	alr5156	alr5156		hypothetical protein	-	14.3543	4.61e-06	0.143	TCTCCTTTAGATTTACTTTATAAAT	BA000019.2:6156338-6156888	alr5156
BA000019.2	13371	13921	13371	13921	alr7017	alr7017		hypothetical protein	+	14.3543	4.61e-06	0.143	TCTCCTTTAGATTTACTTTATAAAT	BA000019.2:13371-13921	alr7017
BA000019.2	13254	13804	13371	13804	alr7017	alr7017		hypothetical protein	+	14.3543	4.61e-06	0.143	TCTCCTTTAGATTTACTTTATAAAT	BA000019.2:13254-13804	alr7017
BA000019.2	13496	14046	13496	13921	alr7017	alr7017		hypothetical protein	+	14.3543	4.61e-06	0.143	TCTCCTTTAGATTTACTTTATAAAT	BA000019.2:13496-14046	alr7017
BA000019.2	2836319	2836869	2836319	2836869	asl2353	asl2353		hypothetical protein	-	14.4457	4.27e-06	0.143	AAATTATAATCTTTACTTAAAGATG	BA000019.2:2836319-2836869	asl2353
BA000019.2	4360837	4361387	4360837	4361387	asl3609	asl3609		unknown protein	-	14.3543	4.61e-06	0.143	TCTCCTTTAGATTTACTTTATAAAT	BA000019.2:4360837-4361387	asl3609
BA000019.2	5796400	5796950	5796400	5796950	asl4865	asl4865		unknown protein	-	14.5029	4.08e-06	0.143	ATTTTTTTATGATTGCTTTGGATTT	BA000019.2:5796400-5796950	asl4865
BA000019.2	5796378	5796928	5796400	5796928	asl4865	asl4865		unknown protein	-	14.5029	4.08e-06	0.143	ATTTTTTTATGATTGCTTTGGATTT	BA000019.2:5796378-5796928	asl4865
BA000019.2	5796364	5796914	5796400	5796914	asl4865	asl4865		unknown protein	-	14.5029	4.08e-06	0.143	ATTTTTTTATGATTGCTTTGGATTT	BA000019.2:5796364-5796914	asl4865
BA000019.2	5796356	5796906	5796400	5796906	asl4865	asl4865		unknown protein	-	14.5029	4.08e-06	0.143	ATTTTTTTATGATTGCTTTGGATTT	BA000019.2:5796356-5796906	asl4865
BA000019.2	5796437	5796987	5796437	5796950	asl4865	asl4865		unknown protein	-	14.5029	4.08e-06	0.143	ATTTTTTTATGATTGCTTTGGATTT	BA000019.2:5796437-5796987	asl4865
BA000019.2	5796443	5796993	5796443	5796950	asl4865	asl4865		unknown protein	-	14.5029	4.08e-06	0.143	ATTTTTTTATGATTGCTTTGGATTT	BA000019.2:5796443-5796993	asl4865
BA000019.2	5796637	5797187	5796637	5796950	asl4865	asl4865		unknown protein	-	14.5029	4.08e-06	0.143	ATTTTTTTATGATTGCTTTGGATTT	BA000019.2:5796637-5797187	asl4865
BA000019.2	5796658	5797208	5796658	5796950	asl4865	asl4865		unknown protein	-	14.5029	4.08e-06	0.143	ATTTTTTTATGATTGCTTTGGATTT	BA000019.2:5796658-5797208	asl4865
BA000019.2	5796693	5797243	5796693	5796950	asl4865	asl4865		unknown protein	-	14.5029	4.08e-06	0.143	ATTTTTTTATGATTGCTTTGGATTT	BA000019.2:5796693-5797243	asl4865
BA000019.2	5796781	5797331	5796781	5796950	asl4865	asl4865		unknown protein	-	14.5029	4.08e-06	0.143	ATTTTTTTATGATTGCTTTGGATTT	BA000019.2:5796781-5797331	asl4865
BA000019.2	5796788	5797338	5796788	5796950	asl4865	asl4865		unknown protein	-	14.5029	4.08e-06	0.143	ATTTTTTTATGATTGCTTTGGATTT	BA000019.2:5796788-5797338	asl4865
BA000019.2	5796813	5797363	5796813	5796950	asl4865	asl4865		unknown protein	-	14.5029	4.08e-06	0.143	ATTTTTTTATGATTGCTTTGGATTT	BA000019.2:5796813-5797363	asl4865
BA000019.2	5796827	5797377	5796827	5796950	asl4865	asl4865		unknown protein	-	14.5029	4.08e-06	0.143	ATTTTTTTATGATTGCTTTGGATTT	BA000019.2:5796827-5797377	asl4865
BA000019.2	5796848	5797398	5796848	5796950	asl4865	asl4865		unknown protein	-	14.5029	4.08e-06	0.143	ATTTTTTTATGATTGCTTTGGATTT	BA000019.2:5796848-5797398	asl4865
BA000019.2	5485127	5485677	5485127	5485291	asr4588	asr4588		hypothetical protein	-	14.32	4.74e-06	0.143	TAATTTTTATATTTTATTAACCTCA	BA000019.2:5485127-5485677	asr4588
BA000019.2	2015061	2015611	2015061	2015565	CobN	alr1689	CobN	cobalamin biosynthetic protein CobN	+	14.4743	4.18e-06	0.143	CAAATTTCACTTTTACTTAACACTA	BA000019.2:2015061-2015611
BA000019.2	668281	668831	668281	668831	cphA	alr0573	cphA	cyanophycin synthetase; CphA	+	14.5771	3.84e-06	0.143	ATCAATTAAGTTTTTCGTAAGCAGC	BA000019.2:668281-668831
BA000019.2	5796356	5796906	5796356	5796884	psbAI	alr4866	psbAI	photosystem II protein D1	-	14.5029	4.08e-06	0.143	ATTTTTTTATGATTGCTTTGGATTT	BA000019.2:5796356-5796906
BA000019.2	5796364	5796914	5796364	5796884	psbAI	alr4866	psbAI	photosystem II protein D1	-	14.5029	4.08e-06	0.143	ATTTTTTTATGATTGCTTTGGATTT	BA000019.2:5796364-5796914
BA000019.2	5796378	5796928	5796378	5796884	psbAI	alr4866	psbAI	photosystem II protein D1	-	14.5029	4.08e-06	0.143	ATTTTTTTATGATTGCTTTGGATTT	BA000019.2:5796378-5796928
BA000019.2	5796400	5796950	5796400	5796884	psbAI	alr4866	psbAI	photosystem II protein D1	-	14.5029	4.08e-06	0.143	ATTTTTTTATGATTGCTTTGGATTT	BA000019.2:5796400-5796950
BA000019.2	5796437	5796987	5796437	5796884	psbAI	alr4866	psbAI	photosystem II protein D1	-	14.5029	4.08e-06	0.143	ATTTTTTTATGATTGCTTTGGATTT	BA000019.2:5796437-5796987
BA000019.2	5796443	5796993	5796443	5796884	psbAI	alr4866	psbAI	photosystem II protein D1	-	14.5029	4.08e-06	0.143	ATTTTTTTATGATTGCTTTGGATTT	BA000019.2:5796443-5796993
BA000019.2	5796637	5797187	5796637	5796884	psbAI	alr4866	psbAI	photosystem II protein D1	-	14.5029	4.08e-06	0.143	ATTTTTTTATGATTGCTTTGGATTT	BA000019.2:5796637-5797187
BA000019.2	5796658	5797208	5796658	5796884	psbAI	alr4866	psbAI	photosystem II protein D1	-	14.5029	4.08e-06	0.143	ATTTTTTTATGATTGCTTTGGATTT	BA000019.2:5796658-5797208
BA000019.2	5796693	5797243	5796693	5796884	psbAI	alr4866	psbAI	photosystem II protein D1	-	14.5029	4.08e-06	0.143	ATTTTTTTATGATTGCTTTGGATTT	BA000019.2:5796693-5797243
BA000019.2	5796781	5797331	5796781	5796884	psbAI	alr4866	psbAI	photosystem II protein D1	-	14.5029	4.08e-06	0.143	ATTTTTTTATGATTGCTTTGGATTT	BA000019.2:5796781-5797331
BA000019.2	5796788	5797338	5796788	5796884	psbAI	alr4866	psbAI	photosystem II protein D1	-	14.5029	4.08e-06	0.143	ATTTTTTTATGATTGCTTTGGATTT	BA000019.2:5796788-5797338
BA000019.2	5796813	5797363	5796813	5796884	psbAI	alr4866	psbAI	photosystem II protein D1	-	14.5029	4.08e-06	0.143	ATTTTTTTATGATTGCTTTGGATTT	BA000019.2:5796813-5797363
BA000019.2	5796827	5797377	5796827	5796884	psbAI	alr4866	psbAI	photosystem II protein D1	-	14.5029	4.08e-06	0.143	ATTTTTTTATGATTGCTTTGGATTT	BA000019.2:5796827-5797377
BA000019.2	5796848	5797398	5796848	5796884	psbAI	alr4866	psbAI	photosystem II protein D1	-	14.5029	4.08e-06	0.143	ATTTTTTTATGATTGCTTTGGATTT	BA000019.2:5796848-5797398
BA000019.2	5097285	5097835	5097285	5097835	sigF	alr4249	sigF	group 2 sigma 70-type sigma factor F	-	14.44	4.29e-06	0.143	ATTGCTTATTTTTTTATTAATCATT	BA000019.2:5097285-5097835
BA000019.2	5097332	5097882	5097332	5097835	sigF	alr4249	sigF	group 2 sigma 70-type sigma factor F	-	14.44	4.29e-06	0.143	ATTGCTTATTTTTTTATTAATCATT	BA000019.2:5097332-5097882
BA000019.2	5097686	5098236	5097686	5097835	sigF	alr4249	sigF	group 2 sigma 70-type sigma factor F	-	14.44	4.29e-06	0.143	ATTGCTTATTTTTTTATTAATCATT	BA000019.2:5097686-5098236
BA000019.2	398445	398995	398445	398995	alr0348	alr0348	ndhD	NADH dehydrogenase subunit 4; NdhD	-	14.2914	4.85e-06	0.145	ATTTTTTAGAATTCTCTAAACAATG	BA000019.2:398445-398995	ndhD
BA000019.2	3508476	3509026	3508476	3509026	all2876	all2876		hypothetical protein	+	14.2743	4.92e-06	0.146	CCAATCTAATATTTATTTAATAATT	BA000019.2:3508476-3509026	all2876
BA000019.2	4611152	4611702	4611152	4611702	4611652				+	14.2686	4.94e-06	0.147	ATCCCTGAAATATTTTTTAATATTT	BA000019.2:4611152-4611702
BA000019.2	4611152	4611702	4611152	4611661	alr3814	alr3814	nblB	phycocyanin alpha phycocyanobilin lyase related protein NblB	+	14.2686	4.94e-06	0.147	ATCCCTGAAATATTTTTTAATATTT	BA000019.2:4611152-4611702	nblB
BA000019.2	248442	248992	248442	248774	all0232	all0232		hypothetical protein	-	14.1543	5.42e-06	0.15	TGCTTTTAATTTTTGCTTAAAGCTA	BA000019.2:248442-248992	all0232			all0232
BA000019.2	248604	249154	248604	248774	all0232	all0232		hypothetical protein	-	14.1543	5.42e-06	0.15	TGCTTTTAATTTTTGCTTAAAGCTA	BA000019.2:248604-249154	all0232			all0232
BA000019.2	2097979	2098529	2097979	2098529	all1743	all1743	por	protochlorophyllide oxido-reductase; Por	+	14.1886	5.27e-06	0.15	CAATCTTAACTTTTAGTTCAAATTG	BA000019.2:2097979-2098529	por			all1743
BA000019.2	2097974	2098524	2097979	2098524	all1743	all1743	por	protochlorophyllide oxido-reductase; Por	+	14.1886	5.27e-06	0.15	CAATCTTAACTTTTAGTTCAAATTG	BA000019.2:2097974-2098524	por			all1743
BA000019.2	3523319	3523869	3523319	3523487	alr2885	alr2885	kaiB	circadian oscillation regulator KaiB	+	14.2	5.22e-06	0.15	AAAACTTTATTATCTCTACAGTTTC	BA000019.2:3523319-3523869	kaiB			alr2885
BA000019.2	3523496	3524046	3523496	3523869	alr2885	alr2885	kaiB	circadian oscillation regulator KaiB	+	14.2	5.22e-06	0.15	AAAACTTTATTATCTCTACAGTTTC	BA000019.2:3523496-3524046	kaiB			alr2885
BA000019.2	143951	144501	143951	144012	143512				-	14.2	5.22e-06	0.15	ATATTATTTAATTTTATTAAAATTT	BA000019.2:143951-144501
BA000019.2	143967	144517	143967	144012	143512				-	14.2	5.22e-06	0.15	ATATTATTTAATTTTATTAAAATTT	BA000019.2:143967-144517
BA000019.2	143951	144501	143951	144079	143579				-	14.2	5.22e-06	0.15	ATATTATTTAATTTTATTAAAATTT	BA000019.2:143951-144501
BA000019.2	143967	144517	143967	144079	143579				-	14.2	5.22e-06	0.15	ATATTATTTAATTTTATTAAAATTT	BA000019.2:143967-144517
BA000019.2	144300	144850	144300	144850	144350				-	14.2	5.22e-06	0.15	ATATTATTTAATTTTATTAAAATTT	BA000019.2:144300-144850
BA000019.2	144104	144654	144300	144654	144350				-	14.2	5.22e-06	0.15	ATATTATTTAATTTTATTAAAATTT	BA000019.2:144104-144654
BA000019.2	143967	144517	144300	144517	144350				-	14.2	5.22e-06	0.15	ATATTATTTAATTTTATTAAAATTT	BA000019.2:143967-144517
BA000019.2	143951	144501	144300	144501	144350				-	14.2	5.22e-06	0.15	ATATTATTTAATTTTATTAAAATTT	BA000019.2:143951-144501
BA000019.2	144363	144913	144363	144850	144350				-	14.2	5.22e-06	0.15	ATATTATTTAATTTTATTAAAATTT	BA000019.2:144363-144913
BA000019.2	144421	144971	144421	144850	144350				-	14.2	5.22e-06	0.15	ATATTATTTAATTTTATTAAAATTT	BA000019.2:144421-144971
BA000019.2	143951	144501	143951	144401	144351				-	14.2	5.22e-06	0.15	ATATTATTTAATTTTATTAAAATTT	BA000019.2:143951-144501
BA000019.2	143967	144517	143967	144401	144351				-	14.2	5.22e-06	0.15	ATATTATTTAATTTTATTAAAATTT	BA000019.2:143967-144517
BA000019.2	144104	144654	144104	144401	144351				-	14.2	5.22e-06	0.15	ATATTATTTAATTTTATTAAAATTT	BA000019.2:144104-144654
BA000019.2	144300	144850	144300	144401	144351				-	14.2	5.22e-06	0.15	ATATTATTTAATTTTATTAAAATTT	BA000019.2:144300-144850
BA000019.2	144363	144913	144363	144401	144351				-	14.2	5.22e-06	0.15	ATATTATTTAATTTTATTAAAATTT	BA000019.2:144363-144913
BA000019.2	143951	144501	143951	144412	144362				-	14.2	5.22e-06	0.15	ATATTATTTAATTTTATTAAAATTT	BA000019.2:143951-144501
BA000019.2	143967	144517	143967	144412	144362				-	14.2	5.22e-06	0.15	ATATTATTTAATTTTATTAAAATTT	BA000019.2:143967-144517
BA000019.2	144104	144654	144104	144412	144362				-	14.2	5.22e-06	0.15	ATATTATTTAATTTTATTAAAATTT	BA000019.2:144104-144654
BA000019.2	144300	144850	144300	144412	144362				-	14.2	5.22e-06	0.15	ATATTATTTAATTTTATTAAAATTT	BA000019.2:144300-144850
BA000019.2	144363	144913	144363	144412	144362				-	14.2	5.22e-06	0.15	ATATTATTTAATTTTATTAAAATTT	BA000019.2:144363-144913
BA000019.2	371044	371594	371044	371594	371094				+	14.2	5.22e-06	0.15	GAAAAGTAATTATCTATTAAAACTT	BA000019.2:371044-371594
BA000019.2	2113332	2113882	2113474	2113882	2113524				+	14.1943	5.25e-06	0.15	ATACATGAAGTTTTCTTAAAGATTA	BA000019.2:2113332-2113882
BA000019.2	2113314	2113864	2113474	2113864	2113524				+	14.1943	5.25e-06	0.15	ATACATGAAGTTTTCTTAAAGATTA	BA000019.2:2113314-2113864
BA000019.2	2113263	2113813	2113474	2113813	2113524				+	14.1943	5.25e-06	0.15	ATACATGAAGTTTTCTTAAAGATTA	BA000019.2:2113263-2113813
BA000019.2	4897560	4898110	4897560	4898110	4898060				+	14.1657	5.37e-06	0.15	TTATAGTAATTTTTTCTTACTACTT	BA000019.2:4897560-4898110
BA000019.2	4897431	4897981	4897560	4897981	4898060				+	14.1657	5.37e-06	0.15	TTATAGTAATTTTTTCTTACTACTT	BA000019.2:4897431-4897981
BA000019.2	4897291	4897841	4897560	4897841	4898060				+	14.1657	5.37e-06	0.15	TTATAGTAATTTTTTCTTACTACTT	BA000019.2:4897291-4897841
BA000019.2	4897282	4897832	4897560	4897832	4898060				+	14.1657	5.37e-06	0.15	TTATAGTAATTTTTTCTTACTACTT	BA000019.2:4897282-4897832
BA000019.2	3274367	3274917	3274367	3274917	3274883:3274956				-	14.1371	5.5e-06	0.15	ACTTATTTATAAATACTTAAACATT	BA000019.2:3274367-3274917
BA000019.2	248604	249154	248604	249154	all0233	all0233		methionyl-tRNA synthetase	-	14.1543	5.42e-06	0.15	TGCTTTTAATTTTTGCTTAAAGCTA	BA000019.2:248604-249154	all0233
BA000019.2	248442	248992	248604	248992	all0233	all0233		methionyl-tRNA synthetase	-	14.1543	5.42e-06	0.15	TGCTTTTAATTTTTGCTTAAAGCTA	BA000019.2:248442-248992	all0233
BA000019.2	2020502	2021052	2020502	2021052	all1691	all1691	fur	cell wall-binding protein Fur	-	14.16	5.4e-06	0.15	AAACTTTTGCATTTAATTAAAATGT	BA000019.2:2020502-2021052	fur
BA000019.2	2113263	2113813	2113263	2113813	all1758	all1758		hypothetical protein	+	14.1943	5.25e-06	0.15	ATACATGAAGTTTTCTTAAAGATTA	BA000019.2:2113263-2113813	all1758
BA000019.2	2113314	2113864	2113314	2113813	all1758	all1758		hypothetical protein	+	14.1943	5.25e-06	0.15	ATACATGAAGTTTTCTTAAAGATTA	BA000019.2:2113314-2113864	all1758
BA000019.2	2113332	2113882	2113332	2113813	all1758	all1758		hypothetical protein	+	14.1943	5.25e-06	0.15	ATACATGAAGTTTTCTTAAAGATTA	BA000019.2:2113332-2113882	all1758
BA000019.2	2150406	2150956	2150406	2150956	all1787	all1787		hypothetical protein	-	14.24	5.06e-06	0.15	AGTCTTTTAGATATCATCAAGACTT	BA000019.2:2150406-2150956	all1787
BA000019.2	2788386	2788936	2788386	2788936	all2314	all2314		unknown protein	-	14.16	5.4e-06	0.15	ACAAATGTACATATACTTAATATTT	BA000019.2:2788386-2788936	all2314
BA000019.2	3293410	3293960	3293410	3293960	all2700	all2700		probable arsenical pump-driving ATPase	+	14.1486	5.45e-06	0.15	AGCGCGTAAGGATTCCTTAATAACC	BA000019.2:3293410-3293960	all2700
BA000019.2	3293597	3294147	3293597	3293960	all2700	all2700		probable arsenical pump-driving ATPase	+	14.1486	5.45e-06	0.15	AGCGCGTAAGGATTCCTTAATAACC	BA000019.2:3293597-3294147	all2700
BA000019.2	4897560	4898110	4898076	4898110	all4070	all4070		unknown protein	+	14.1657	5.37e-06	0.15	TTATAGTAATTTTTTCTTACTACTT	BA000019.2:4897560-4898110	all4070
BA000019.2	6413033	6413583	6413033	6413583	all5371	all5371		hypothetical protein	+	14.2229	5.13e-06	0.15	TAAATTTTATCTTTACTTTAGAAAT	BA000019.2:6413033-6413583	all5371
BA000019.2	143951	144501	143951	144327	all7137	all7137		hypothetical protein	-	14.2	5.22e-06	0.15	ATATTATTTAATTTTATTAAAATTT	BA000019.2:143951-144501	all7137
BA000019.2	143967	144517	143967	144327	all7137	all7137		hypothetical protein	-	14.2	5.22e-06	0.15	ATATTATTTAATTTTATTAAAATTT	BA000019.2:143967-144517	all7137
BA000019.2	144104	144654	144104	144327	all7137	all7137		hypothetical protein	-	14.2	5.22e-06	0.15	ATATTATTTAATTTTATTAAAATTT	BA000019.2:144104-144654	all7137
BA000019.2	144300	144850	144300	144327	all7137	all7137		hypothetical protein	-	14.2	5.22e-06	0.15	ATATTATTTAATTTTATTAAAATTT	BA000019.2:144300-144850	all7137
BA000019.2	144363	144913	144363	144380	all7137	all7137		hypothetical protein	-	14.2	5.22e-06	0.15	ATATTATTTAATTTTATTAAAATTT	BA000019.2:144363-144913	all7137
BA000019.2	65322	65872	65322	65872	all7571	all7571		unknown protein	-	14.16	5.4e-06	0.15	AAATATTTATTTTTTCTAGAAACTG	BA000019.2:65322-65872	all7571
BA000019.2	65476	66026	65476	65872	all7571	all7571		unknown protein	-	14.16	5.4e-06	0.15	AAATATTTATTTTTTCTAGAAACTG	BA000019.2:65476-66026	all7571
BA000019.2	65631	66181	65631	65872	all7571	all7571		unknown protein	-	14.16	5.4e-06	0.15	AAATATTTATTTTTTCTAGAAACTG	BA000019.2:65631-66181	all7571
BA000019.2	65640	66190	65640	65872	all7571	all7571		unknown protein	-	14.16	5.4e-06	0.15	AAATATTTATTTTTTCTAGAAACTG	BA000019.2:65640-66190	all7571
BA000019.2	65750	66300	65750	65872	all7571	all7571		unknown protein	-	14.16	5.4e-06	0.15	AAATATTTATTTTTTCTAGAAACTG	BA000019.2:65750-66300	all7571
BA000019.2	65476	66026	65476	66026	all8062	all8062		unknown protein	-	14.16	5.4e-06	0.15	AAATATTTATTTTTTCTAGAAACTG	BA000019.2:65476-66026	all8062
BA000019.2	65322	65872	65476	65872	all8062	all8062		unknown protein	-	14.16	5.4e-06	0.15	AAATATTTATTTTTTCTAGAAACTG	BA000019.2:65322-65872	all8062
BA000019.2	65631	66181	65631	66026	all8062	all8062		unknown protein	-	14.16	5.4e-06	0.15	AAATATTTATTTTTTCTAGAAACTG	BA000019.2:65631-66181	all8062
BA000019.2	65640	66190	65640	66026	all8062	all8062		unknown protein	-	14.16	5.4e-06	0.15	AAATATTTATTTTTTCTAGAAACTG	BA000019.2:65640-66190	all8062
BA000019.2	65750	66300	65750	66026	all8062	all8062		unknown protein	-	14.16	5.4e-06	0.15	AAATATTTATTTTTTCTAGAAACTG	BA000019.2:65750-66300	all8062
BA000019.2	143951	144501	143951	144501	alr0140	alr0140		oligopeptide ABC transporter, periplasmic oligopeptide-binding protein	-	14.2	5.22e-06	0.15	ATATTATTTAATTTTATTAAAATTT	BA000019.2:143951-144501	alr0140
BA000019.2	143967	144517	143967	144501	alr0140	alr0140		oligopeptide ABC transporter, periplasmic oligopeptide-binding protein	-	14.2	5.22e-06	0.15	ATATTATTTAATTTTATTAAAATTT	BA000019.2:143967-144517	alr0140
BA000019.2	144104	144654	144104	144501	alr0140	alr0140		oligopeptide ABC transporter, periplasmic oligopeptide-binding protein	-	14.2	5.22e-06	0.15	ATATTATTTAATTTTATTAAAATTT	BA000019.2:144104-144654	alr0140
BA000019.2	144300	144850	144300	144501	alr0140	alr0140		oligopeptide ABC transporter, periplasmic oligopeptide-binding protein	-	14.2	5.22e-06	0.15	ATATTATTTAATTTTATTAAAATTT	BA000019.2:144300-144850	alr0140
BA000019.2	144363	144913	144363	144501	alr0140	alr0140		oligopeptide ABC transporter, periplasmic oligopeptide-binding protein	-	14.2	5.22e-06	0.15	ATATTATTTAATTTTATTAAAATTT	BA000019.2:144363-144913	alr0140
BA000019.2	144421	144971	144421	144501	alr0140	alr0140		oligopeptide ABC transporter, periplasmic oligopeptide-binding protein	-	14.2	5.22e-06	0.15	ATATTATTTAATTTTATTAAAATTT	BA000019.2:144421-144971	alr0140
BA000019.2	2097974	2098524	2097974	2098524	alr1744	alr1744		sulfolipid biosynthesis protein	+	14.1886	5.27e-06	0.15	CAATCTTAACTTTTAGTTCAAATTG	BA000019.2:2097974-2098524	alr1744
BA000019.2	2097979	2098529	2097979	2098524	alr1744	alr1744		sulfolipid biosynthesis protein	+	14.1886	5.27e-06	0.15	CAATCTTAACTTTTAGTTCAAATTG	BA000019.2:2097979-2098529	alr1744
BA000019.2	2150406	2150956	2150406	2150461	alr1786	alr1786		phosphorylase kinase alpha subunit	-	14.24	5.06e-06	0.15	AGTCTTTTAGATATCATCAAGACTT	BA000019.2:2150406-2150956	alr1786
BA000019.2	2788386	2788936	2788386	2788431	alr2313	alr2313		unknown protein	-	14.16	5.4e-06	0.15	ACAAATGTACATATACTTAATATTT	BA000019.2:2788386-2788936	alr2313
BA000019.2	3523496	3524046	3523496	3524046	alr2886	alr2886	kaiC	circadian oscillation regulator KaiC	+	14.2	5.22e-06	0.15	AAAACTTTATTATCTCTACAGTTTC	BA000019.2:3523496-3524046	kaiC
BA000019.2	3523319	3523869	3523496	3523869	alr2886	alr2886	kaiC	circadian oscillation regulator KaiC	+	14.2	5.22e-06	0.15	AAAACTTTATTATCTCTACAGTTTC	BA000019.2:3523319-3523869	kaiC
BA000019.2	4897282	4897832	4897282	4897707	alr4069	alr4069		hypothetical protein	+	14.1657	5.37e-06	0.15	TTATAGTAATTTTTTCTTACTACTT	BA000019.2:4897282-4897832	alr4069
BA000019.2	4897291	4897841	4897291	4897707	alr4069	alr4069		hypothetical protein	+	14.1657	5.37e-06	0.15	TTATAGTAATTTTTTCTTACTACTT	BA000019.2:4897291-4897841	alr4069
BA000019.2	4897431	4897981	4897431	4897707	alr4069	alr4069		hypothetical protein	+	14.1657	5.37e-06	0.15	TTATAGTAATTTTTTCTTACTACTT	BA000019.2:4897431-4897981	alr4069
BA000019.2	4897560	4898110	4897560	4897707	alr4069	alr4069		hypothetical protein	+	14.1657	5.37e-06	0.15	TTATAGTAATTTTTTCTTACTACTT	BA000019.2:4897560-4898110	alr4069
BA000019.2	6347547	6348097	6347547	6347931	alr5319	alr5319		hypothetical protein	+	14.2286	5.1e-06	0.15	AAAAATTAATAATGCCTTTATTATT	BA000019.2:6347547-6348097	alr5319
BA000019.2	65322	65872	65322	65600	alr7075	alr7075		hypothetical protein	-	14.16	5.4e-06	0.15	AAATATTTATTTTTTCTAGAAACTG	BA000019.2:65322-65872	alr7075
BA000019.2	65476	66026	65476	65600	alr7075	alr7075		hypothetical protein	-	14.16	5.4e-06	0.15	AAATATTTATTTTTTCTAGAAACTG	BA000019.2:65476-66026	alr7075
BA000019.2	65631	66181	65631	66181	alr7077	alr7077		unknown protein	-	14.16	5.4e-06	0.15	AAATATTTATTTTTTCTAGAAACTG	BA000019.2:65631-66181	alr7077
BA000019.2	65476	66026	65631	66026	alr7077	alr7077		unknown protein	-	14.16	5.4e-06	0.15	AAATATTTATTTTTTCTAGAAACTG	BA000019.2:65476-66026	alr7077
BA000019.2	65322	65872	65631	65872	alr7077	alr7077		unknown protein	-	14.16	5.4e-06	0.15	AAATATTTATTTTTTCTAGAAACTG	BA000019.2:65322-65872	alr7077
BA000019.2	65640	66190	65640	66181	alr7077	alr7077		unknown protein	-	14.16	5.4e-06	0.15	AAATATTTATTTTTTCTAGAAACTG	BA000019.2:65640-66190	alr7077
BA000019.2	65750	66300	65750	66181	alr7077	alr7077		unknown protein	-	14.16	5.4e-06	0.15	AAATATTTATTTTTTCTAGAAACTG	BA000019.2:65750-66300	alr7077
BA000019.2	144421	144971	144421	144971	alr7138	alr7138		unknown protein	-	14.2	5.22e-06	0.15	ATATTATTTAATTTTATTAAAATTT	BA000019.2:144421-144971	alr7138
BA000019.2	144363	144913	144421	144913	alr7138	alr7138		unknown protein	-	14.2	5.22e-06	0.15	ATATTATTTAATTTTATTAAAATTT	BA000019.2:144363-144913	alr7138
BA000019.2	144300	144850	144421	144850	alr7138	alr7138		unknown protein	-	14.2	5.22e-06	0.15	ATATTATTTAATTTTATTAAAATTT	BA000019.2:144300-144850	alr7138
BA000019.2	144104	144654	144421	144654	alr7138	alr7138		unknown protein	-	14.2	5.22e-06	0.15	ATATTATTTAATTTTATTAAAATTT	BA000019.2:144104-144654	alr7138
BA000019.2	143967	144517	144421	144517	alr7138	alr7138		unknown protein	-	14.2	5.22e-06	0.15	ATATTATTTAATTTTATTAAAATTT	BA000019.2:143967-144517	alr7138
BA000019.2	143951	144501	144421	144501	alr7138	alr7138		unknown protein	-	14.2	5.22e-06	0.15	ATATTATTTAATTTTATTAAAATTT	BA000019.2:143951-144501	alr7138
BA000019.2	371044	371594	371578	371594	alr7341	alr7341		unknown protein	+	14.2	5.22e-06	0.15	GAAAAGTAATTATCTATTAAAACTT	BA000019.2:371044-371594	alr7341
BA000019.2	144363	144913	144363	144913	alr7646	alr7646		MobB protein	-	14.2	5.22e-06	0.15	ATATTATTTAATTTTATTAAAATTT	BA000019.2:144363-144913	alr7646
BA000019.2	144300	144850	144363	144850	alr7646	alr7646		MobB protein	-	14.2	5.22e-06	0.15	ATATTATTTAATTTTATTAAAATTT	BA000019.2:144300-144850	alr7646
BA000019.2	144104	144654	144363	144654	alr7646	alr7646		MobB protein	-	14.2	5.22e-06	0.15	ATATTATTTAATTTTATTAAAATTT	BA000019.2:144104-144654	alr7646
BA000019.2	143967	144517	144363	144517	alr7646	alr7646		MobB protein	-	14.2	5.22e-06	0.15	ATATTATTTAATTTTATTAAAATTT	BA000019.2:143967-144517	alr7646
BA000019.2	143951	144501	144363	144501	alr7646	alr7646		MobB protein	-	14.2	5.22e-06	0.15	ATATTATTTAATTTTATTAAAATTT	BA000019.2:143951-144501	alr7646
BA000019.2	144421	144971	144421	144913	alr7646	alr7646		MobB protein	-	14.2	5.22e-06	0.15	ATATTATTTAATTTTATTAAAATTT	BA000019.2:144421-144971	alr7646
BA000019.2	2113332	2113882	2113511	2113882	ftsY	all1759	ftsY	cell division protein FtsY	+	14.1943	5.25e-06	0.15	ATACATGAAGTTTTCTTAAAGATTA	BA000019.2:2113332-2113882
BA000019.2	2113314	2113864	2113511	2113864	ftsY	all1759	ftsY	cell division protein FtsY	+	14.1943	5.25e-06	0.15	ATACATGAAGTTTTCTTAAAGATTA	BA000019.2:2113314-2113864
BA000019.2	2113263	2113813	2113511	2113813	ftsY	all1759	ftsY	cell division protein FtsY	+	14.1943	5.25e-06	0.15	ATACATGAAGTTTTCTTAAAGATTA	BA000019.2:2113263-2113813
BA000019.2	2716546	2717096	2716546	2717096	hstK	alr2258	hstK	serine/threonine kinase with two-component sensor domain; HstK	-	14.2171	5.15e-06	0.15	CAACGTCAATATTTTCTAAAAACTC	BA000019.2:2716546-2717096
BA000019.2	3792490	3793040	3792490	3793040	3792540				-	14.12	5.57e-06	0.152	AAATTTTGGTAATTTATTTATATTT	BA000019.2:3792490-3793040
BA000019.2	3792089	3792639	3792490	3792639	3792540				-	14.12	5.57e-06	0.152	AAATTTTGGTAATTTATTTATATTT	BA000019.2:3792089-3792639
BA000019.2	3792089	3792639	3792089	3792639	asr3134	asr3134		unknown protein	-	14.12	5.57e-06	0.152	AAATTTTGGTAATTTATTTATATTT	BA000019.2:3792089-3792639	asr3134
BA000019.2	3792490	3793040	3792490	3792639	asr3134	asr3134		unknown protein	-	14.12	5.57e-06	0.152	AAATTTTGGTAATTTATTTATATTT	BA000019.2:3792490-3793040	asr3134
BA000019.2	2207005	2207555	2207005	2207120	all1844	all1844		hypothetical protein	-	14.0914	5.7e-06	0.154	GAAATATTAAAATTGCTTAACACTT	BA000019.2:2207005-2207555	all1844
BA000019.2	2207150	2207700	2207150	2207555	all1844	all1844		hypothetical protein	-	14.0914	5.7e-06	0.154	GAAATATTAAAATTGCTTAACACTT	BA000019.2:2207150-2207700	all1844
BA000019.2	2207150	2207700	2207150	2207700	alr1845	alr1845		hypothetical protein	-	14.0914	5.7e-06	0.154	GAAATATTAAAATTGCTTAACACTT	BA000019.2:2207150-2207700	alr1845
BA000019.2	2207005	2207555	2207150	2207555	alr1845	alr1845		hypothetical protein	-	14.0914	5.7e-06	0.154	GAAATATTAAAATTGCTTAACACTT	BA000019.2:2207005-2207555	alr1845
BA000019.2	1166229	1166779	1166229	1166779	1166729				-	14.0743	5.78e-06	0.155	TTATTTTAATTATTTATTTAGAGTT	BA000019.2:1166229-1166779
BA000019.2	4931000	4931550	4931000	4931550	all4092	all4092		unknown protein	+	14.08	5.75e-06	0.155	ATATTCCTATATTTACTTTAGAATA	BA000019.2:4931000-4931550	all4092
BA000019.2	5769981	5770531	5769981	5770531	alr4842	alr4842	recQ	ATP-dependent DNA helicase; RecQ	+	14.0514	5.89e-06	0.156	ATGCTTTTGGATTTGCTAAAGAAGC	BA000019.2:5769981-5770531	recQ
BA000019.2	260667	261217	260667	261217	asr0243	asr0243		hypothetical protein	+	14.0514	5.89e-06	0.156	AACATTTATTATTTTCTTATTATTA	BA000019.2:260667-261217	asr0243
BA000019.2	1778717	1779267	1778717	1778879	1778379				+	14.0343	5.97e-06	0.158	TAGTTGTCACTTTTTCTTCACATTT	BA000019.2:1778717-1779267
BA000019.2	1778717	1779267	1778717	1778907	1778407				+	14.0343	5.97e-06	0.158	TAGTTGTCACTTTTTCTTCACATTT	BA000019.2:1778717-1779267
BA000019.2	1778888	1779438	1778888	1778907	1778407				+	14.0343	5.97e-06	0.158	TAGTTGTCACTTTTTCTTCACATTT	BA000019.2:1778888-1779438
BA000019.2	1778717	1779267	1778717	1779267	1778767				+	14.0343	5.97e-06	0.158	TAGTTGTCACTTTTTCTTCACATTT	BA000019.2:1778717-1779267
BA000019.2	1778888	1779438	1778888	1779267	1778767				+	14.0343	5.97e-06	0.158	TAGTTGTCACTTTTTCTTCACATTT	BA000019.2:1778888-1779438
BA000019.2	1778888	1779438	1778888	1779438	1778938				+	14.0343	5.97e-06	0.158	TAGTTGTCACTTTTTCTTCACATTT	BA000019.2:1778888-1779438
BA000019.2	1778717	1779267	1778888	1779267	1778938				+	14.0343	5.97e-06	0.158	TAGTTGTCACTTTTTCTTCACATTT	BA000019.2:1778717-1779267
BA000019.2	3862911	3863461	3862911	3863049	alr3195	alr3195		probable glutathione S-transferase	-	14.0171	6.05e-06	0.16	CCGTTAGAATTTTTACTTAAAAATT	BA000019.2:3862911-3863461	alr3195	alr3195
BA000019.2	5351360	5351910	5351360	5351612	all4465	all4465		transposase	-	14.0057	6.11e-06	0.161	TATTATTAATTTTTTATTAATAAAG	BA000019.2:5351360-5351910	all4465			all4465
BA000019.2	5351478	5352028	5351478	5351612	all4465	all4465		transposase	-	14.0057	6.11e-06	0.161	TATTATTAATTTTTTATTAATAAAG	BA000019.2:5351478-5352028	all4465			all4465
BA000019.2	5351360	5351910	5351360	5351910	5351860				-	14.0057	6.11e-06	0.161	TATTATTAATTTTTTATTAATAAAG	BA000019.2:5351360-5351910
BA000019.2	5351478	5352028	5351478	5351910	5351860				-	14.0057	6.11e-06	0.161	TATTATTAATTTTTTATTAATAAAG	BA000019.2:5351478-5352028
BA000019.2	5351478	5352028	5351478	5352028	alr4466	alr4466		Ap4A phosphorylase II	-	14.0057	6.11e-06	0.161	TATTATTAATTTTTTATTAATAAAG	BA000019.2:5351478-5352028	alr4466
BA000019.2	5351360	5351910	5351478	5351910	alr4466	alr4466		Ap4A phosphorylase II	-	14.0057	6.11e-06	0.161	TATTATTAATTTTTTATTAATAAAG	BA000019.2:5351360-5351910	alr4466
BA000019.2	4410697	4411247	4410697	4411247	4411197				-	13.9886	6.19e-06	0.162	GAGATTTGAGTTTTTCTCAAGGATT	BA000019.2:4410697-4411247
BA000019.2	4410617	4411167	4410697	4411167	4411197				-	13.9886	6.19e-06	0.162	GAGATTTGAGTTTTTCTCAAGGATT	BA000019.2:4410617-4411167
BA000019.2	4410617	4411167	4410617	4410814	alr3654	alr3654		hypothetical protein	-	13.9886	6.19e-06	0.162	GAGATTTGAGTTTTTCTCAAGGATT	BA000019.2:4410617-4411167	alr3654
BA000019.2	4410697	4411247	4410697	4410814	alr3654	alr3654		hypothetical protein	-	13.9886	6.19e-06	0.162	GAGATTTGAGTTTTTCTCAAGGATT	BA000019.2:4410697-4411247	alr3654
BA000019.2	997071	997621	997071	997621	997571				-	13.9371	6.45e-06	0.163	ATTTATTAAGTTTTTTTAAACTTTT	BA000019.2:997071-997621
BA000019.2	997154	997704	997154	997621	997571				-	13.9371	6.45e-06	0.163	ATTTATTAAGTTTTTTTAAACTTTT	BA000019.2:997154-997704
BA000019.2	997162	997712	997162	997621	997571				-	13.9371	6.45e-06	0.163	ATTTATTAAGTTTTTTTAAACTTTT	BA000019.2:997162-997712
BA000019.2	997168	997718	997168	997621	997571				-	13.9371	6.45e-06	0.163	ATTTATTAAGTTTTTTTAAACTTTT	BA000019.2:997168-997718
BA000019.2	997279	997829	997279	997621	997571				-	13.9371	6.45e-06	0.163	ATTTATTAAGTTTTTTTAAACTTTT	BA000019.2:997279-997829
BA000019.2	997397	997947	997397	997621	997571				-	13.9371	6.45e-06	0.163	ATTTATTAAGTTTTTTTAAACTTTT	BA000019.2:997397-997947
BA000019.2	997397	997947	997761	997947	997811				-	13.9371	6.45e-06	0.163	ATTTATTAAGTTTTTTTAAACTTTT	BA000019.2:997397-997947
BA000019.2	997279	997829	997761	997829	997811				-	13.9371	6.45e-06	0.163	ATTTATTAAGTTTTTTTAAACTTTT	BA000019.2:997279-997829
BA000019.2	2583397	2583947	2583397	2583947	2583897				-	13.9257	6.51e-06	0.163	AAAACTTAGCATTTAATTAATTTTT	BA000019.2:2583397-2583947
BA000019.2	2583247	2583797	2583397	2583797	2583897				-	13.9257	6.51e-06	0.163	AAAACTTAGCATTTAATTAATTTTT	BA000019.2:2583247-2583797
BA000019.2	2583628	2584178	2583628	2583947	2583897				-	13.9257	6.51e-06	0.163	AAAACTTAGCATTTAATTAATTTTT	BA000019.2:2583628-2584178
BA000019.2	4180701	4181251	4180701	4181251	4180751				-	13.9771	6.25e-06	0.163	TTTCTTTTATACTTTCTCAAGCATT	BA000019.2:4180701-4181251
BA000019.2	5569662	5570212	5569662	5569695	5569645				+	13.9371	6.45e-06	0.163	GAACCTTGAAAATTCATTAAGGTTT	BA000019.2:5569662-5570212
BA000019.2	5569685	5570235	5569685	5569695	5569645				+	13.9371	6.45e-06	0.163	GAACCTTGAAAATTCATTAAGGTTT	BA000019.2:5569685-5570235
BA000019.2	5569662	5570212	5569662	5570205	5570155				+	13.9371	6.45e-06	0.163	GAACCTTGAAAATTCATTAAGGTTT	BA000019.2:5569662-5570212
BA000019.2	5569685	5570235	5569685	5570205	5570155				+	13.9371	6.45e-06	0.163	GAACCTTGAAAATTCATTAAGGTTT	BA000019.2:5569685-5570235
BA000019.2	5570052	5570602	5570052	5570205	5570155				+	13.9371	6.45e-06	0.163	GAACCTTGAAAATTCATTAAGGTTT	BA000019.2:5570052-5570602
BA000019.2	5569662	5570212	5569662	5570212	5570162				+	13.9371	6.45e-06	0.163	GAACCTTGAAAATTCATTAAGGTTT	BA000019.2:5569662-5570212
BA000019.2	5569685	5570235	5569685	5570212	5570162				+	13.9371	6.45e-06	0.163	GAACCTTGAAAATTCATTAAGGTTT	BA000019.2:5569685-5570235
BA000019.2	5570052	5570602	5570052	5570212	5570162				+	13.9371	6.45e-06	0.163	GAACCTTGAAAATTCATTAAGGTTT	BA000019.2:5570052-5570602
BA000019.2	5569685	5570235	5569685	5570235	5570185				+	13.9371	6.45e-06	0.163	GAACCTTGAAAATTCATTAAGGTTT	BA000019.2:5569685-5570235
BA000019.2	5569662	5570212	5569685	5570212	5570185				+	13.9371	6.45e-06	0.163	GAACCTTGAAAATTCATTAAGGTTT	BA000019.2:5569662-5570212
BA000019.2	5570052	5570602	5570052	5570235	5570185				+	13.9371	6.45e-06	0.163	GAACCTTGAAAATTCATTAAGGTTT	BA000019.2:5570052-5570602
BA000019.2	2467062	2467612	2467062	2467084	all2058	all2058		unknown protein	-	13.9314	6.48e-06	0.163	ACATTTTTAGCTTTCGTTAAGACAG	BA000019.2:2467062-2467612	all2058
BA000019.2	2467302	2467852	2467302	2467612	all2058	all2058		unknown protein	-	13.9314	6.48e-06	0.163	ACATTTTTAGCTTTCGTTAAGACAG	BA000019.2:2467302-2467852	all2058
BA000019.2	2467408	2467958	2467408	2467612	all2058	all2058		unknown protein	-	13.9314	6.48e-06	0.163	ACATTTTTAGCTTTCGTTAAGACAG	BA000019.2:2467408-2467958	all2058
BA000019.2	2467432	2467982	2467432	2467612	all2058	all2058		unknown protein	-	13.9314	6.48e-06	0.163	ACATTTTTAGCTTTCGTTAAGACAG	BA000019.2:2467432-2467982	all2058
BA000019.2	2467432	2467982	2467742	2467982	all2059	all2059		unknown protein	-	13.9314	6.48e-06	0.163	ACATTTTTAGCTTTCGTTAAGACAG	BA000019.2:2467432-2467982	all2059
BA000019.2	2467408	2467958	2467742	2467958	all2059	all2059		unknown protein	-	13.9314	6.48e-06	0.163	ACATTTTTAGCTTTCGTTAAGACAG	BA000019.2:2467408-2467958	all2059
BA000019.2	2467302	2467852	2467742	2467852	all2059	all2059		unknown protein	-	13.9314	6.48e-06	0.163	ACATTTTTAGCTTTCGTTAAGACAG	BA000019.2:2467302-2467852	all2059
BA000019.2	2583247	2583797	2583247	2583797	all2152	all2152		transposase	-	13.9257	6.51e-06	0.163	AAAACTTAGCATTTAATTAATTTTT	BA000019.2:2583247-2583797	all2152
BA000019.2	2583397	2583947	2583397	2583797	all2152	all2152		transposase	-	13.9257	6.51e-06	0.163	AAAACTTAGCATTTAATTAATTTTT	BA000019.2:2583397-2583947	all2152
BA000019.2	2583628	2584178	2583628	2583797	all2152	all2152		transposase	-	13.9257	6.51e-06	0.163	AAAACTTAGCATTTAATTAATTTTT	BA000019.2:2583628-2584178	all2152
BA000019.2	2467302	2467852	2467302	2467852	alr2060	alr2060		hypothetical protein	-	13.9314	6.48e-06	0.163	ACATTTTTAGCTTTCGTTAAGACAG	BA000019.2:2467302-2467852	alr2060
BA000019.2	2467062	2467612	2467302	2467612	alr2060	alr2060		hypothetical protein	-	13.9314	6.48e-06	0.163	ACATTTTTAGCTTTCGTTAAGACAG	BA000019.2:2467062-2467612	alr2060
BA000019.2	2467408	2467958	2467408	2467852	alr2060	alr2060		hypothetical protein	-	13.9314	6.48e-06	0.163	ACATTTTTAGCTTTCGTTAAGACAG	BA000019.2:2467408-2467958	alr2060
BA000019.2	2467432	2467982	2467432	2467852	alr2060	alr2060		hypothetical protein	-	13.9314	6.48e-06	0.163	ACATTTTTAGCTTTCGTTAAGACAG	BA000019.2:2467432-2467982	alr2060
BA000019.2	3138283	3138833	3138283	3138833	alr2626	alr2626		ferrichrome-iron receptor	-	13.9429	6.42e-06	0.163	GTAAAGTATAATTTTCTTCATAATC	BA000019.2:3138283-3138833	alr2626
BA000019.2	4122377	4122927	4122377	4122927	alr3411	alr3411		hypothetical protein	+	13.9143	6.57e-06	0.163	AGATTGTGATTTTTTATAAAAAATC	BA000019.2:4122377-4122927	alr3411
BA000019.2	4122126	4122676	4122377	4122676	alr3411	alr3411		hypothetical protein	+	13.9143	6.57e-06	0.163	AGATTGTGATTTTTTATAAAAAATC	BA000019.2:4122126-4122676	alr3411
BA000019.2	4122118	4122668	4122377	4122668	alr3411	alr3411		hypothetical protein	+	13.9143	6.57e-06	0.163	AGATTGTGATTTTTTATAAAAAATC	BA000019.2:4122118-4122668	alr3411
BA000019.2	4122108	4122658	4122377	4122658	alr3411	alr3411		hypothetical protein	+	13.9143	6.57e-06	0.163	AGATTGTGATTTTTTATAAAAAATC	BA000019.2:4122108-4122658	alr3411
BA000019.2	4122406	4122956	4122406	4122927	alr3411	alr3411		hypothetical protein	+	13.9143	6.57e-06	0.163	AGATTGTGATTTTTTATAAAAAATC	BA000019.2:4122406-4122956	alr3411
BA000019.2	4122108	4122658	4122108	4122658	alr3413	alr3413		ribonuclease P	+	13.9143	6.57e-06	0.163	AGATTGTGATTTTTTATAAAAAATC	BA000019.2:4122108-4122658	alr3413
BA000019.2	4122118	4122668	4122118	4122658	alr3413	alr3413		ribonuclease P	+	13.9143	6.57e-06	0.163	AGATTGTGATTTTTTATAAAAAATC	BA000019.2:4122118-4122668	alr3413
BA000019.2	4122126	4122676	4122126	4122658	alr3413	alr3413		ribonuclease P	+	13.9143	6.57e-06	0.163	AGATTGTGATTTTTTATAAAAAATC	BA000019.2:4122126-4122676	alr3413
BA000019.2	4122377	4122927	4122377	4122658	alr3413	alr3413		ribonuclease P	+	13.9143	6.57e-06	0.163	AGATTGTGATTTTTTATAAAAAATC	BA000019.2:4122377-4122927	alr3413
BA000019.2	4122406	4122956	4122406	4122658	alr3413	alr3413		ribonuclease P	+	13.9143	6.57e-06	0.163	AGATTGTGATTTTTTATAAAAAATC	BA000019.2:4122406-4122956	alr3413
BA000019.2	4122406	4122956	4122688	4122956	alr3414	alr3414		hypothetical protein	+	13.9143	6.57e-06	0.163	AGATTGTGATTTTTTATAAAAAATC	BA000019.2:4122406-4122956	alr3414
BA000019.2	4122377	4122927	4122688	4122927	alr3414	alr3414		hypothetical protein	+	13.9143	6.57e-06	0.163	AGATTGTGATTTTTTATAAAAAATC	BA000019.2:4122377-4122927	alr3414
BA000019.2	4180701	4181251	4181010	4181251	alr3466	alr3466		WD-40 repeat protein	-	13.9771	6.25e-06	0.163	TTTCTTTTATACTTTCTCAAGCATT	BA000019.2:4180701-4181251	alr3466
BA000019.2	5569685	5570235	5570052	5570235	alr4670	alr4670		ribose-phosphate pyrophosphokinase	+	13.9371	6.45e-06	0.163	GAACCTTGAAAATTCATTAAGGTTT	BA000019.2:5569685-5570235	alr4670
BA000019.2	5569662	5570212	5570052	5570212	alr4670	alr4670		ribose-phosphate pyrophosphokinase	+	13.9371	6.45e-06	0.163	GAACCTTGAAAATTCATTAAGGTTT	BA000019.2:5569662-5570212	alr4670
BA000019.2	5570052	5570602	5570052	5570602	alr4670	alr4670		ribose-phosphate pyrophosphokinase	+	13.9371	6.45e-06	0.163	GAACCTTGAAAATTCATTAAGGTTT	BA000019.2:5570052-5570602	alr4670
BA000019.2	6357766	6358316	6357766	6358316	alr5326	alr5326		penicillin-binding protein	-	13.9429	6.42e-06	0.163	TCACATTATTCATTCCTACAGATTT	BA000019.2:6357766-6358316	alr5326
BA000019.2	6357917	6358467	6357917	6358316	alr5326	alr5326		penicillin-binding protein	-	13.9429	6.42e-06	0.163	TCACATTATTCATTCCTACAGATTT	BA000019.2:6357917-6358467	alr5326
BA000019.2	997071	997621	997071	997091	ccmK	alr0317	ccmK	carbon dioxide concentrating mechanism protein CcmK	-	13.9371	6.45e-06	0.163	ATTTATTAAGTTTTTTTAAACTTTT	BA000019.2:997071-997621
BA000019.2	997154	997704	997154	997704	ccmK	alr0317	ccmK	carbon dioxide concentrating mechanism protein CcmK	-	13.9371	6.45e-06	0.163	ATTTATTAAGTTTTTTTAAACTTTT	BA000019.2:997154-997704
BA000019.2	997162	997712	997162	997704	ccmK	alr0317	ccmK	carbon dioxide concentrating mechanism protein CcmK	-	13.9371	6.45e-06	0.163	ATTTATTAAGTTTTTTTAAACTTTT	BA000019.2:997162-997712
BA000019.2	997168	997718	997168	997704	ccmK	alr0317	ccmK	carbon dioxide concentrating mechanism protein CcmK	-	13.9371	6.45e-06	0.163	ATTTATTAAGTTTTTTTAAACTTTT	BA000019.2:997168-997718
BA000019.2	997279	997829	997279	997704	ccmK	alr0317	ccmK	carbon dioxide concentrating mechanism protein CcmK	-	13.9371	6.45e-06	0.163	ATTTATTAAGTTTTTTTAAACTTTT	BA000019.2:997279-997829
BA000019.2	997397	997947	997397	997704	ccmK	alr0317	ccmK	carbon dioxide concentrating mechanism protein CcmK	-	13.9371	6.45e-06	0.163	ATTTATTAAGTTTTTTTAAACTTTT	BA000019.2:997397-997947
BA000019.2	723165	723715	723165	723715	all0623	all0623		glycolate oxidase subunit, (Fe-S) protein	-	13.9029	6.63e-06	0.164	GTCAATTAATATTTTCTTTATTCCC	BA000019.2:723165-723715	all0623
BA000019.2	2875588	2876138	2875588	2876138	all2391	all2391		hypothetical protein	-	13.8857	6.72e-06	0.165	TCCGATTTATCTTTAATTAAGACTT	BA000019.2:2875588-2876138	all2391
BA000019.2	2875470	2876020	2875588	2876020	all2391	all2391		hypothetical protein	-	13.8857	6.72e-06	0.165	TCCGATTTATCTTTAATTAAGACTT	BA000019.2:2875470-2876020	all2391
BA000019.2	2875378	2875928	2875588	2875928	all2391	all2391		hypothetical protein	-	13.8857	6.72e-06	0.165	TCCGATTTATCTTTAATTAAGACTT	BA000019.2:2875378-2875928	all2391
BA000019.2	2875695	2876245	2875695	2876138	all2391	all2391		hypothetical protein	-	13.8857	6.72e-06	0.165	TCCGATTTATCTTTAATTAAGACTT	BA000019.2:2875695-2876245	all2391
BA000019.2	3571512	3572062	3571512	3572062	all2934	all2934		putative glutaminase	+	13.88	6.75e-06	0.165	ATAATTCAGGTTTTACTTAAAAATA	BA000019.2:3571512-3572062	all2934
BA000019.2	2875378	2875928	2875378	2875928	alr2392	alr2392	fraC	filament integrity protein FraC	-	13.8857	6.72e-06	0.165	TCCGATTTATCTTTAATTAAGACTT	BA000019.2:2875378-2875928	fraC
BA000019.2	2875470	2876020	2875470	2875928	alr2392	alr2392	fraC	filament integrity protein FraC	-	13.8857	6.72e-06	0.165	TCCGATTTATCTTTAATTAAGACTT	BA000019.2:2875470-2876020	fraC
BA000019.2	2875588	2876138	2875588	2875928	alr2392	alr2392	fraC	filament integrity protein FraC	-	13.8857	6.72e-06	0.165	TCCGATTTATCTTTAATTAAGACTT	BA000019.2:2875588-2876138	fraC
BA000019.2	2875695	2876245	2875695	2875928	alr2392	alr2392	fraC	filament integrity protein FraC	-	13.8857	6.72e-06	0.165	TCCGATTTATCTTTAATTAAGACTT	BA000019.2:2875695-2876245	fraC
BA000019.2	3571512	3572062	3571654	3572062	alr2935	alr2935		hypothetical protein	+	13.88	6.75e-06	0.165	ATAATTCAGGTTTTACTTAAAAATA	BA000019.2:3571512-3572062	alr2935
BA000019.2	4391301	4391851	4391301	4391411	alr3638	alr3638		DNA mismatch repair protein	-	13.8686	6.81e-06	0.167	ATTCTTTGATATCTTCTTGAAAATT	BA000019.2:4391301-4391851	alr3638
BA000019.2	3749491	3750041	3749639	3750041	3750139				+	13.8571	6.88e-06	0.168	TTAATTTTAGATTTGGTTTATAATC	BA000019.2:3749491-3750041
BA000019.2	3749354	3749904	3749639	3749904	3750139				+	13.8571	6.88e-06	0.168	TTAATTTTAGATTTGGTTTATAATC	BA000019.2:3749354-3749904
BA000019.2	3749354	3749904	3749354	3749904	alr3097	alr3097		hypothetical protein	+	13.8571	6.88e-06	0.168	TTAATTTTAGATTTGGTTTATAATC	BA000019.2:3749354-3749904	alr3097
BA000019.2	3749491	3750041	3749491	3749904	alr3097	alr3097		hypothetical protein	+	13.8571	6.88e-06	0.168	TTAATTTTAGATTTGGTTTATAATC	BA000019.2:3749491-3750041	alr3097
BA000019.2	3749491	3750041	3749937	3750041	asr3098	asr3098		hypothetical protein	+	13.8571	6.88e-06	0.168	TTAATTTTAGATTTGGTTTATAATC	BA000019.2:3749491-3750041	asr3098
BA000019.2	4642247	4642797	4642247	4642797	alr3844	alr3844		hypothetical protein (ycf48)	+	13.8	7.2e-06	0.171	AATTTTTAACGTATATTTAATATTT	BA000019.2:4642247-4642797	alr3844			alr3844
BA000019.2	4642208	4642758	4642247	4642758	alr3844	alr3844		hypothetical protein (ycf48)	+	13.8	7.2e-06	0.171	AATTTTTAACGTATATTTAATATTT	BA000019.2:4642208-4642758	alr3844			alr3844
BA000019.2	4642199	4642749	4642247	4642749	alr3844	alr3844		hypothetical protein (ycf48)	+	13.8	7.2e-06	0.171	AATTTTTAACGTATATTTAATATTT	BA000019.2:4642199-4642749	alr3844			alr3844
BA000019.2	4642163	4642713	4642247	4642713	alr3844	alr3844		hypothetical protein (ycf48)	+	13.8	7.2e-06	0.171	AATTTTTAACGTATATTTAATATTT	BA000019.2:4642163-4642713	alr3844			alr3844
BA000019.2	4641866	4642416	4642247	4642416	alr3844	alr3844		hypothetical protein (ycf48)	+	13.8	7.2e-06	0.171	AATTTTTAACGTATATTTAATATTT	BA000019.2:4641866-4642416	alr3844			alr3844
BA000019.2	4642278	4642828	4642278	4642797	alr3844	alr3844		hypothetical protein (ycf48)	+	13.8	7.2e-06	0.171	AATTTTTAACGTATATTTAATATTT	BA000019.2:4642278-4642828	alr3844			alr3844
BA000019.2	5447212	5447762	5447212	5447762	alr4554	alr4554		6-pyruvoyl-tetrahydropterin synthase homolog	-	13.8114	7.13e-06	0.171	CAAAATTTAAACTTTCTTAATCTTT	BA000019.2:5447212-5447762	alr4554			alr4554
BA000019.2	4642163	4642713	4642163	4642713	all3842	all3842	ndhC	NADH dehydrogenase subunit 3	+	13.8	7.2e-06	0.171	AATTTTTAACGTATATTTAATATTT	BA000019.2:4642163-4642713	ndhC
BA000019.2	4641866	4642416	4642163	4642416	all3842	all3842	ndhC	NADH dehydrogenase subunit 3	+	13.8	7.2e-06	0.171	AATTTTTAACGTATATTTAATATTT	BA000019.2:4641866-4642416	ndhC
BA000019.2	4642199	4642749	4642199	4642713	all3842	all3842	ndhC	NADH dehydrogenase subunit 3	+	13.8	7.2e-06	0.171	AATTTTTAACGTATATTTAATATTT	BA000019.2:4642199-4642749	ndhC
BA000019.2	4642208	4642758	4642208	4642713	all3842	all3842	ndhC	NADH dehydrogenase subunit 3	+	13.8	7.2e-06	0.171	AATTTTTAACGTATATTTAATATTT	BA000019.2:4642208-4642758	ndhC
BA000019.2	4642247	4642797	4642247	4642713	all3842	all3842	ndhC	NADH dehydrogenase subunit 3	+	13.8	7.2e-06	0.171	AATTTTTAACGTATATTTAATATTT	BA000019.2:4642247-4642797	ndhC
BA000019.2	4642278	4642828	4642278	4642713	all3842	all3842	ndhC	NADH dehydrogenase subunit 3	+	13.8	7.2e-06	0.171	AATTTTTAACGTATATTTAATATTT	BA000019.2:4642278-4642828	ndhC
BA000019.2	4759876	4760426	4759876	4759941	all3941	all3941		unknown protein	-	13.8114	7.13e-06	0.171	ATATTTTTATAATTAGTTGATAATT	BA000019.2:4759876-4760426	all3941
BA000019.2	4759927	4760477	4759927	4759941	all3941	all3941		unknown protein	-	13.8114	7.13e-06	0.171	ATATTTTTATAATTAGTTGATAATT	BA000019.2:4759927-4760477	all3941
BA000019.2	4760156	4760706	4760156	4760706	all3941	all3941		unknown protein	-	13.8114	7.13e-06	0.171	ATATTTTTATAATTAGTTGATAATT	BA000019.2:4760156-4760706	all3941
BA000019.2	4760256	4760806	4760256	4760706	all3941	all3941		unknown protein	-	13.8114	7.13e-06	0.171	ATATTTTTATAATTAGTTGATAATT	BA000019.2:4760256-4760806	all3941
BA000019.2	4759876	4760426	4759876	4760426	all3942	all3942		hypothetical protein	-	13.8114	7.13e-06	0.171	ATATTTTTATAATTAGTTGATAATT	BA000019.2:4759876-4760426	all3942
BA000019.2	4759927	4760477	4759927	4760426	all3942	all3942		hypothetical protein	-	13.8114	7.13e-06	0.171	ATATTTTTATAATTAGTTGATAATT	BA000019.2:4759927-4760477	all3942
BA000019.2	4760156	4760706	4760156	4760426	all3942	all3942		hypothetical protein	-	13.8114	7.13e-06	0.171	ATATTTTTATAATTAGTTGATAATT	BA000019.2:4760156-4760706	all3942
BA000019.2	4760256	4760806	4760256	4760426	all3942	all3942		hypothetical protein	-	13.8114	7.13e-06	0.171	ATATTTTTATAATTAGTTGATAATT	BA000019.2:4760256-4760806	all3942
BA000019.2	5998115	5998665	5998115	5998665	all5025	all5025		unknown protein	+	13.7943	7.23e-06	0.171	TCATATTCAAATTTACTTAACATTA	BA000019.2:5998115-5998665	all5025
BA000019.2	2146693	2147243	2146693	2147243	alr1786	alr1786		phosphorylase kinase alpha subunit	+	13.8114	7.13e-06	0.171	GTTTCGTGAGCATTCCTTAACAATC	BA000019.2:2146693-2147243	alr1786
BA000019.2	5447212	5447762	5447212	5447306	alr4553	alr4553		similar to heat shock protein DnaJ	-	13.8114	7.13e-06	0.171	CAAAATTTAAACTTTCTTAATCTTT	BA000019.2:5447212-5447762	alr4553
BA000019.2	6059280	6059830	6059280	6059326	alr5086	alr5086		unknown protein	-	13.8114	7.13e-06	0.171	GCTCCTTAATAACTTCTATAGCTTT	BA000019.2:6059280-6059830	alr5086
BA000019.2	6059280	6059830	6059280	6059830	alr5087	alr5087		unknown protein	-	13.8114	7.13e-06	0.171	GCTCCTTAATAACTTCTATAGCTTT	BA000019.2:6059280-6059830	alr5087
BA000019.2	4641866	4642416	4641866	4642416	hoxR	alr3843	hoxR	rubredoxin	+	13.8	7.2e-06	0.171	AATTTTTAACGTATATTTAATATTT	BA000019.2:4641866-4642416
BA000019.2	4642163	4642713	4642163	4642416	hoxR	alr3843	hoxR	rubredoxin	+	13.8	7.2e-06	0.171	AATTTTTAACGTATATTTAATATTT	BA000019.2:4642163-4642713
BA000019.2	4642199	4642749	4642199	4642416	hoxR	alr3843	hoxR	rubredoxin	+	13.8	7.2e-06	0.171	AATTTTTAACGTATATTTAATATTT	BA000019.2:4642199-4642749
BA000019.2	4642208	4642758	4642208	4642416	hoxR	alr3843	hoxR	rubredoxin	+	13.8	7.2e-06	0.171	AATTTTTAACGTATATTTAATATTT	BA000019.2:4642208-4642758
BA000019.2	4642247	4642797	4642247	4642416	hoxR	alr3843	hoxR	rubredoxin	+	13.8	7.2e-06	0.171	AATTTTTAACGTATATTTAATATTT	BA000019.2:4642247-4642797
BA000019.2	4642278	4642828	4642278	4642416	hoxR	alr3843	hoxR	rubredoxin	+	13.8	7.2e-06	0.171	AATTTTTAACGTATATTTAATATTT	BA000019.2:4642278-4642828
BA000019.2	1992511	1993061	1993023	1993061	all1670	all1670		transcriptional regulator	-	13.7886	7.26e-06	0.172	GAATTATTAGGTTTTGTAAAGCCTT	BA000019.2:1992511-1993061	all1670
BA000019.2	4236516	4237066	4236516	4237066	all3515	all3515		unknown protein	+	13.7771	7.33e-06	0.172	GTCAATGAAGAATTTATTAAGAAGC	BA000019.2:4236516-4237066	all3515
BA000019.2	4236522	4237072	4236522	4237066	all3515	all3515		unknown protein	+	13.7771	7.33e-06	0.172	GTCAATGAAGAATTTATTAAGAAGC	BA000019.2:4236522-4237072	all3515
BA000019.2	1992511	1993061	1992511	1993061	alr1669	alr1669		similar to chitooligosaccharide deacetylase NodB	-	13.7886	7.26e-06	0.172	GAATTATTAGGTTTTGTAAAGCCTT	BA000019.2:1992511-1993061	alr1669
BA000019.2	4833216	4833766	4833289	4833766	asl4014	asl4014		unknown protein	-	13.7657	7.39e-06	0.173	AAACATAAAAAATTCATTAAAATTC	BA000019.2:4833216-4833766	asl4014			asl4014
BA000019.2	4833141	4833691	4833289	4833691	asl4014	asl4014		unknown protein	-	13.7657	7.39e-06	0.173	AAACATAAAAAATTCATTAAAATTC	BA000019.2:4833141-4833691	asl4014			asl4014
BA000019.2	4833216	4833766	4833328	4833766	4833378				-	13.7657	7.39e-06	0.173	AAACATAAAAAATTCATTAAAATTC	BA000019.2:4833216-4833766
BA000019.2	4833141	4833691	4833328	4833691	4833378				-	13.7657	7.39e-06	0.173	AAACATAAAAAATTCATTAAAATTC	BA000019.2:4833141-4833691
BA000019.2	1966341	1966891	1966341	1966453	all1649	all1649		similar to polyketide synthase	-	13.7714	7.36e-06	0.173	ATCCCGATATTTTTTATAAAGAATT	BA000019.2:1966341-1966891	all1649
BA000019.2	4833141	4833691	4833141	4833691	all4013	all4013		protease IV	-	13.7657	7.39e-06	0.173	AAACATAAAAAATTCATTAAAATTC	BA000019.2:4833141-4833691	all4013
BA000019.2	4833216	4833766	4833216	4833691	all4013	all4013		protease IV	-	13.7657	7.39e-06	0.173	AAACATAAAAAATTCATTAAAATTC	BA000019.2:4833216-4833766	all4013
BA000019.2	3922467	3923017	3922467	3923017	alr3246	alr3246		hypothetical protein	-	13.7486	7.49e-06	0.174	TTTCTTTAATAATTATTTCAAACTC	BA000019.2:3922467-3923017	alr3246
BA000019.2	4465153	4465703	4465153	4465703	hepB	alr3698	hepB	heterocyst envelope polysaccharide synthesis protein HepB	-	13.6743	7.94e-06	0.176	ATAATTTAAGATTTTATAAAGGCAT	BA000019.2:4465153-4465703		hepB
BA000019.2	20107	20657	20107	20657	20607				-	13.68	7.91e-06	0.176	AAGCTTTGAGCTTTTCTAAAGCTGC	BA000019.2:20107-20657
BA000019.2	19975	20525	20107	20525	20607				-	13.68	7.91e-06	0.176	AAGCTTTGAGCTTTTCTAAAGCTGC	BA000019.2:19975-20525
BA000019.2	19890	20440	20107	20440	20607				-	13.68	7.91e-06	0.176	AAGCTTTGAGCTTTTCTAAAGCTGC	BA000019.2:19890-20440
BA000019.2	19864	20414	20107	20414	20607				-	13.68	7.91e-06	0.176	AAGCTTTGAGCTTTTCTAAAGCTGC	BA000019.2:19864-20414
BA000019.2	19815	20365	20107	20365	20607				-	13.68	7.91e-06	0.176	AAGCTTTGAGCTTTTCTAAAGCTGC	BA000019.2:19815-20365
BA000019.2	19813	20363	20107	20363	20607				-	13.68	7.91e-06	0.176	AAGCTTTGAGCTTTTCTAAAGCTGC	BA000019.2:19813-20363
BA000019.2	19800	20350	20107	20350	20607				-	13.68	7.91e-06	0.176	AAGCTTTGAGCTTTTCTAAAGCTGC	BA000019.2:19800-20350
BA000019.2	19762	20312	20107	20312	20607				-	13.68	7.91e-06	0.176	AAGCTTTGAGCTTTTCTAAAGCTGC	BA000019.2:19762-20312
BA000019.2	20107	20657	20631	20657	21131				-	13.68	7.91e-06	0.176	AAGCTTTGAGCTTTTCTAAAGCTGC	BA000019.2:20107-20657
BA000019.2	2806161	2806711	2806161	2806711	2806211				-	13.68	7.91e-06	0.176	CTTTTTTAAGTATTACGTAATCTTT	BA000019.2:2806161-2806711
BA000019.2	2806257	2806807	2806257	2806711	2806211				-	13.68	7.91e-06	0.176	CTTTTTTAAGTATTACGTAATCTTT	BA000019.2:2806257-2806807
BA000019.2	2806257	2806807	2806257	2806807	2806307				-	13.68	7.91e-06	0.176	CTTTTTTAAGTATTACGTAATCTTT	BA000019.2:2806257-2806807
BA000019.2	2806161	2806711	2806257	2806711	2806307				-	13.68	7.91e-06	0.176	CTTTTTTAAGTATTACGTAATCTTT	BA000019.2:2806161-2806711
BA000019.2	2806161	2806711	2806161	2806414	2806364				-	13.68	7.91e-06	0.176	CTTTTTTAAGTATTACGTAATCTTT	BA000019.2:2806161-2806711
BA000019.2	2806257	2806807	2806257	2806414	2806364				-	13.68	7.91e-06	0.176	CTTTTTTAAGTATTACGTAATCTTT	BA000019.2:2806257-2806807
BA000019.2	2806257	2806807	2806712	2806807	2807212				-	13.68	7.91e-06	0.176	CTTTTTTAAGTATTACGTAATCTTT	BA000019.2:2806257-2806807
BA000019.2	2806257	2806807	2806743	2806807	2807243				-	13.68	7.91e-06	0.176	CTTTTTTAAGTATTACGTAATCTTT	BA000019.2:2806257-2806807
BA000019.2	4052936	4053486	4052936	4053486	4053436				-	13.7143	7.7e-06	0.176	ATTATTTAATGATCTATTAAAGCTT	BA000019.2:4052936-4053486
BA000019.2	4052918	4053468	4052936	4053468	4053436				-	13.7143	7.7e-06	0.176	ATTATTTAATGATCTATTAAAGCTT	BA000019.2:4052918-4053468
BA000019.2	4052905	4053455	4052936	4053455	4053436				-	13.7143	7.7e-06	0.176	ATTATTTAATGATCTATTAAAGCTT	BA000019.2:4052905-4053455
BA000019.2	4052992	4053542	4052992	4053486	4053436				-	13.7143	7.7e-06	0.176	ATTATTTAATGATCTATTAAAGCTT	BA000019.2:4052992-4053542
BA000019.2	4053059	4053609	4053059	4053486	4053436				-	13.7143	7.7e-06	0.176	ATTATTTAATGATCTATTAAAGCTT	BA000019.2:4053059-4053609
BA000019.2	4053100	4053650	4053100	4053486	4053436				-	13.7143	7.7e-06	0.176	ATTATTTAATGATCTATTAAAGCTT	BA000019.2:4053100-4053650
BA000019.2	4052992	4053542	4052992	4053542	4053492				-	13.7143	7.7e-06	0.176	ATTATTTAATGATCTATTAAAGCTT	BA000019.2:4052992-4053542
BA000019.2	4052936	4053486	4052992	4053486	4053492				-	13.7143	7.7e-06	0.176	ATTATTTAATGATCTATTAAAGCTT	BA000019.2:4052936-4053486
BA000019.2	4052918	4053468	4052992	4053468	4053492				-	13.7143	7.7e-06	0.176	ATTATTTAATGATCTATTAAAGCTT	BA000019.2:4052918-4053468
BA000019.2	4052905	4053455	4052992	4053455	4053492				-	13.7143	7.7e-06	0.176	ATTATTTAATGATCTATTAAAGCTT	BA000019.2:4052905-4053455
BA000019.2	4053059	4053609	4053059	4053542	4053492				-	13.7143	7.7e-06	0.176	ATTATTTAATGATCTATTAAAGCTT	BA000019.2:4053059-4053609
BA000019.2	4053100	4053650	4053100	4053542	4053492				-	13.7143	7.7e-06	0.176	ATTATTTAATGATCTATTAAAGCTT	BA000019.2:4053100-4053650
BA000019.2	1993023	1993573	1993023	1993573	all1670	all1670		transcriptional regulator	+	13.7029	7.77e-06	0.176	AGTAAATAAGATTTTGTTAACATAT	BA000019.2:1993023-1993573	all1670
BA000019.2	1993040	1993590	1993040	1993573	all1670	all1670		transcriptional regulator	+	13.7029	7.77e-06	0.176	AGTAAATAAGATTTTGTTAACATAT	BA000019.2:1993040-1993590	all1670
BA000019.2	5833972	5834522	5833972	5834522	all4894	all4894		hypothetical protein	+	13.7086	7.73e-06	0.176	ATAAGTCAGGATTTTCTTAAGCTTG	BA000019.2:5833972-5834522	all4894
BA000019.2	5833741	5834291	5833972	5834291	all4894	all4894		hypothetical protein	+	13.7086	7.73e-06	0.176	ATAAGTCAGGATTTTCTTAAGCTTG	BA000019.2:5833741-5834291	all4894
BA000019.2	5833972	5834522	5834163	5834522	all4895	all4895		hypothetical protein	+	13.7086	7.73e-06	0.176	ATAAGTCAGGATTTTCTTAAGCTTG	BA000019.2:5833972-5834522	all4895
BA000019.2	5833741	5834291	5834163	5834291	all4895	all4895		hypothetical protein	+	13.7086	7.73e-06	0.176	ATAAGTCAGGATTTTCTTAAGCTTG	BA000019.2:5833741-5834291	all4895
BA000019.2	19762	20312	19762	20030	all7024	all7024		hypothetical protein	-	13.68	7.91e-06	0.176	AAGCTTTGAGCTTTTCTAAAGCTGC	BA000019.2:19762-20312	all7024
BA000019.2	19800	20350	19800	20030	all7024	all7024		hypothetical protein	-	13.68	7.91e-06	0.176	AAGCTTTGAGCTTTTCTAAAGCTGC	BA000019.2:19800-20350	all7024
BA000019.2	19813	20363	19813	20030	all7024	all7024		hypothetical protein	-	13.68	7.91e-06	0.176	AAGCTTTGAGCTTTTCTAAAGCTGC	BA000019.2:19813-20363	all7024
BA000019.2	19815	20365	19815	20030	all7024	all7024		hypothetical protein	-	13.68	7.91e-06	0.176	AAGCTTTGAGCTTTTCTAAAGCTGC	BA000019.2:19815-20365	all7024
BA000019.2	19864	20414	19864	20030	all7024	all7024		hypothetical protein	-	13.68	7.91e-06	0.176	AAGCTTTGAGCTTTTCTAAAGCTGC	BA000019.2:19864-20414	all7024
BA000019.2	19890	20440	19890	20030	all7024	all7024		hypothetical protein	-	13.68	7.91e-06	0.176	AAGCTTTGAGCTTTTCTAAAGCTGC	BA000019.2:19890-20440	all7024
BA000019.2	19975	20525	19975	20030	all7024	all7024		hypothetical protein	-	13.68	7.91e-06	0.176	AAGCTTTGAGCTTTTCTAAAGCTGC	BA000019.2:19975-20525	all7024
BA000019.2	20107	20657	20329	20657	all7024	all7024		hypothetical protein	-	13.68	7.91e-06	0.176	AAGCTTTGAGCTTTTCTAAAGCTGC	BA000019.2:20107-20657	all7024
BA000019.2	19813	20363	19813	20363	all8020	all8020		similar to 8R-lipoxygenase-allene oxide synthase fusion protein	-	13.68	7.91e-06	0.176	AAGCTTTGAGCTTTTCTAAAGCTGC	BA000019.2:19813-20363	all8020
BA000019.2	19800	20350	19813	20350	all8020	all8020		similar to 8R-lipoxygenase-allene oxide synthase fusion protein	-	13.68	7.91e-06	0.176	AAGCTTTGAGCTTTTCTAAAGCTGC	BA000019.2:19800-20350	all8020
BA000019.2	19762	20312	19813	20312	all8020	all8020		similar to 8R-lipoxygenase-allene oxide synthase fusion protein	-	13.68	7.91e-06	0.176	AAGCTTTGAGCTTTTCTAAAGCTGC	BA000019.2:19762-20312	all8020
BA000019.2	19815	20365	19815	20363	all8020	all8020		similar to 8R-lipoxygenase-allene oxide synthase fusion protein	-	13.68	7.91e-06	0.176	AAGCTTTGAGCTTTTCTAAAGCTGC	BA000019.2:19815-20365	all8020
BA000019.2	19864	20414	19864	20363	all8020	all8020		similar to 8R-lipoxygenase-allene oxide synthase fusion protein	-	13.68	7.91e-06	0.176	AAGCTTTGAGCTTTTCTAAAGCTGC	BA000019.2:19864-20414	all8020
BA000019.2	19890	20440	19890	20363	all8020	all8020		similar to 8R-lipoxygenase-allene oxide synthase fusion protein	-	13.68	7.91e-06	0.176	AAGCTTTGAGCTTTTCTAAAGCTGC	BA000019.2:19890-20440	all8020
BA000019.2	19975	20525	19975	20363	all8020	all8020		similar to 8R-lipoxygenase-allene oxide synthase fusion protein	-	13.68	7.91e-06	0.176	AAGCTTTGAGCTTTTCTAAAGCTGC	BA000019.2:19975-20525	all8020
BA000019.2	20107	20657	20107	20363	all8020	all8020		similar to 8R-lipoxygenase-allene oxide synthase fusion protein	-	13.68	7.91e-06	0.176	AAGCTTTGAGCTTTTCTAAAGCTGC	BA000019.2:20107-20657	all8020
BA000019.2	20107	20657	20610	20657	alr0024	alr0024		hypothetical protein	-	13.68	7.91e-06	0.176	AAGCTTTGAGCTTTTCTAAAGCTGC	BA000019.2:20107-20657	alr0024
BA000019.2	1993023	1993573	1993023	1993061	alr1669	alr1669		similar to chitooligosaccharide deacetylase NodB	+	13.7029	7.77e-06	0.176	AGTAAATAAGATTTTGTTAACATAT	BA000019.2:1993023-1993573	alr1669
BA000019.2	1993040	1993590	1993040	1993061	alr1669	alr1669		similar to chitooligosaccharide deacetylase NodB	+	13.7029	7.77e-06	0.176	AGTAAATAAGATTTTGTTAACATAT	BA000019.2:1993040-1993590	alr1669
BA000019.2	2222430	2222980	2222430	2222980	alr1860	alr1860		unknown protein	+	13.68	7.91e-06	0.176	ACAAGCTAAGATATACTTAATATTT	BA000019.2:2222430-2222980	alr1860
BA000019.2	2222875	2223425	2222875	2222980	alr1860	alr1860		unknown protein	+	13.68	7.91e-06	0.176	ACAAGCTAAGATATACTTAATATTT	BA000019.2:2222875-2223425	alr1860
BA000019.2	2806161	2806711	2806161	2806447	alr2326	alr2326		hypothetical protein	-	13.68	7.91e-06	0.176	CTTTTTTAAGTATTACGTAATCTTT	BA000019.2:2806161-2806711	alr2326
BA000019.2	2806257	2806807	2806257	2806447	alr2326	alr2326		hypothetical protein	-	13.68	7.91e-06	0.176	CTTTTTTAAGTATTACGTAATCTTT	BA000019.2:2806257-2806807	alr2326
BA000019.2	4052905	4053455	4052905	4053455	alr3350	alr3350		histone deacetylase/AcuC/AphA family protein	-	13.7143	7.7e-06	0.176	ATTATTTAATGATCTATTAAAGCTT	BA000019.2:4052905-4053455	alr3350
BA000019.2	4052918	4053468	4052918	4053455	alr3350	alr3350		histone deacetylase/AcuC/AphA family protein	-	13.7143	7.7e-06	0.176	ATTATTTAATGATCTATTAAAGCTT	BA000019.2:4052918-4053468	alr3350
BA000019.2	4052936	4053486	4052936	4053455	alr3350	alr3350		histone deacetylase/AcuC/AphA family protein	-	13.7143	7.7e-06	0.176	ATTATTTAATGATCTATTAAAGCTT	BA000019.2:4052936-4053486	alr3350
BA000019.2	4052992	4053542	4052992	4053455	alr3350	alr3350		histone deacetylase/AcuC/AphA family protein	-	13.7143	7.7e-06	0.176	ATTATTTAATGATCTATTAAAGCTT	BA000019.2:4052992-4053542	alr3350
BA000019.2	4053059	4053609	4053059	4053455	alr3350	alr3350		histone deacetylase/AcuC/AphA family protein	-	13.7143	7.7e-06	0.176	ATTATTTAATGATCTATTAAAGCTT	BA000019.2:4053059-4053609	alr3350
BA000019.2	4053100	4053650	4053100	4053455	alr3350	alr3350		histone deacetylase/AcuC/AphA family protein	-	13.7143	7.7e-06	0.176	ATTATTTAATGATCTATTAAAGCTT	BA000019.2:4053100-4053650	alr3350
BA000019.2	4053100	4053650	4053399	4053650	alr3351	alr3351		hypothetical protein	-	13.7143	7.7e-06	0.176	ATTATTTAATGATCTATTAAAGCTT	BA000019.2:4053100-4053650	alr3351
BA000019.2	4053059	4053609	4053399	4053609	alr3351	alr3351		hypothetical protein	-	13.7143	7.7e-06	0.176	ATTATTTAATGATCTATTAAAGCTT	BA000019.2:4053059-4053609	alr3351
BA000019.2	4052992	4053542	4053399	4053542	alr3351	alr3351		hypothetical protein	-	13.7143	7.7e-06	0.176	ATTATTTAATGATCTATTAAAGCTT	BA000019.2:4052992-4053542	alr3351
BA000019.2	4052936	4053486	4053399	4053486	alr3351	alr3351		hypothetical protein	-	13.7143	7.7e-06	0.176	ATTATTTAATGATCTATTAAAGCTT	BA000019.2:4052936-4053486	alr3351
BA000019.2	4052918	4053468	4053399	4053468	alr3351	alr3351		hypothetical protein	-	13.7143	7.7e-06	0.176	ATTATTTAATGATCTATTAAAGCTT	BA000019.2:4052918-4053468	alr3351
BA000019.2	4052905	4053455	4053399	4053455	alr3351	alr3351		hypothetical protein	-	13.7143	7.7e-06	0.176	ATTATTTAATGATCTATTAAAGCTT	BA000019.2:4052905-4053455	alr3351
BA000019.2	4391986	4392536	4391986	4392536	alr3640	alr3640		unknown protein	-	13.7314	7.6e-06	0.176	AAATGTTTTTTATTTCTTCATCATC	BA000019.2:4391986-4392536	alr3640
BA000019.2	5833741	5834291	5833741	5834291	alr4893	alr4893		hypothetical protein	+	13.7086	7.73e-06	0.176	ATAAGTCAGGATTTTCTTAAGCTTG	BA000019.2:5833741-5834291	alr4893
BA000019.2	5833972	5834522	5833972	5834291	alr4893	alr4893		hypothetical protein	+	13.7086	7.73e-06	0.176	ATAAGTCAGGATTTTCTTAAGCTTG	BA000019.2:5833972-5834522	alr4893
BA000019.2	19762	20312	19762	20129	alr7526	alr7526		transcriptional regulator	-	13.68	7.91e-06	0.176	AAGCTTTGAGCTTTTCTAAAGCTGC	BA000019.2:19762-20312	alr7526
BA000019.2	19800	20350	19800	20129	alr7526	alr7526		transcriptional regulator	-	13.68	7.91e-06	0.176	AAGCTTTGAGCTTTTCTAAAGCTGC	BA000019.2:19800-20350	alr7526
BA000019.2	19813	20363	19813	20129	alr7526	alr7526		transcriptional regulator	-	13.68	7.91e-06	0.176	AAGCTTTGAGCTTTTCTAAAGCTGC	BA000019.2:19813-20363	alr7526
BA000019.2	19815	20365	19815	20129	alr7526	alr7526		transcriptional regulator	-	13.68	7.91e-06	0.176	AAGCTTTGAGCTTTTCTAAAGCTGC	BA000019.2:19815-20365	alr7526
BA000019.2	19864	20414	19864	20129	alr7526	alr7526		transcriptional regulator	-	13.68	7.91e-06	0.176	AAGCTTTGAGCTTTTCTAAAGCTGC	BA000019.2:19864-20414	alr7526
BA000019.2	19890	20440	19890	20129	alr7526	alr7526		transcriptional regulator	-	13.68	7.91e-06	0.176	AAGCTTTGAGCTTTTCTAAAGCTGC	BA000019.2:19890-20440	alr7526
BA000019.2	19975	20525	19975	20129	alr7526	alr7526		transcriptional regulator	-	13.68	7.91e-06	0.176	AAGCTTTGAGCTTTTCTAAAGCTGC	BA000019.2:19975-20525	alr7526
BA000019.2	20107	20657	20107	20129	alr7526	alr7526		transcriptional regulator	-	13.68	7.91e-06	0.176	AAGCTTTGAGCTTTTCTAAAGCTGC	BA000019.2:20107-20657	alr7526
BA000019.2	19762	20312	19762	20214	alr8527	alr8527		unknown protein	-	13.68	7.91e-06	0.176	AAGCTTTGAGCTTTTCTAAAGCTGC	BA000019.2:19762-20312	alr8527
BA000019.2	19800	20350	19800	20214	alr8527	alr8527		unknown protein	-	13.68	7.91e-06	0.176	AAGCTTTGAGCTTTTCTAAAGCTGC	BA000019.2:19800-20350	alr8527
BA000019.2	19813	20363	19813	20214	alr8527	alr8527		unknown protein	-	13.68	7.91e-06	0.176	AAGCTTTGAGCTTTTCTAAAGCTGC	BA000019.2:19813-20363	alr8527
BA000019.2	19815	20365	19815	20214	alr8527	alr8527		unknown protein	-	13.68	7.91e-06	0.176	AAGCTTTGAGCTTTTCTAAAGCTGC	BA000019.2:19815-20365	alr8527
BA000019.2	19864	20414	19864	20214	alr8527	alr8527		unknown protein	-	13.68	7.91e-06	0.176	AAGCTTTGAGCTTTTCTAAAGCTGC	BA000019.2:19864-20414	alr8527
BA000019.2	19890	20440	19890	20214	alr8527	alr8527		unknown protein	-	13.68	7.91e-06	0.176	AAGCTTTGAGCTTTTCTAAAGCTGC	BA000019.2:19890-20440	alr8527
BA000019.2	19975	20525	19975	20214	alr8527	alr8527		unknown protein	-	13.68	7.91e-06	0.176	AAGCTTTGAGCTTTTCTAAAGCTGC	BA000019.2:19975-20525	alr8527
BA000019.2	20107	20657	20107	20214	alr8527	alr8527		unknown protein	-	13.68	7.91e-06	0.176	AAGCTTTGAGCTTTTCTAAAGCTGC	BA000019.2:20107-20657	alr8527
BA000019.2	19762	20312	19762	19913	alr9016	alr9016		unknown protein	-	13.68	7.91e-06	0.176	AAGCTTTGAGCTTTTCTAAAGCTGC	BA000019.2:19762-20312	alr9016
BA000019.2	19800	20350	19800	19913	alr9016	alr9016		unknown protein	-	13.68	7.91e-06	0.176	AAGCTTTGAGCTTTTCTAAAGCTGC	BA000019.2:19800-20350	alr9016
BA000019.2	19813	20363	19813	19913	alr9016	alr9016		unknown protein	-	13.68	7.91e-06	0.176	AAGCTTTGAGCTTTTCTAAAGCTGC	BA000019.2:19813-20363	alr9016
BA000019.2	19815	20365	19815	19913	alr9016	alr9016		unknown protein	-	13.68	7.91e-06	0.176	AAGCTTTGAGCTTTTCTAAAGCTGC	BA000019.2:19815-20365	alr9016
BA000019.2	19864	20414	19864	19913	alr9016	alr9016		unknown protein	-	13.68	7.91e-06	0.176	AAGCTTTGAGCTTTTCTAAAGCTGC	BA000019.2:19864-20414	alr9016
BA000019.2	19890	20440	19890	19913	alr9016	alr9016		unknown protein	-	13.68	7.91e-06	0.176	AAGCTTTGAGCTTTTCTAAAGCTGC	BA000019.2:19890-20440	alr9016
BA000019.2	19975	20525	19975	20525	alr9017	alr9017		unknown protein	-	13.68	7.91e-06	0.176	AAGCTTTGAGCTTTTCTAAAGCTGC	BA000019.2:19975-20525	alr9017
BA000019.2	19890	20440	19975	20440	alr9017	alr9017		unknown protein	-	13.68	7.91e-06	0.176	AAGCTTTGAGCTTTTCTAAAGCTGC	BA000019.2:19890-20440	alr9017
BA000019.2	19864	20414	19975	20414	alr9017	alr9017		unknown protein	-	13.68	7.91e-06	0.176	AAGCTTTGAGCTTTTCTAAAGCTGC	BA000019.2:19864-20414	alr9017
BA000019.2	19815	20365	19975	20365	alr9017	alr9017		unknown protein	-	13.68	7.91e-06	0.176	AAGCTTTGAGCTTTTCTAAAGCTGC	BA000019.2:19815-20365	alr9017
BA000019.2	19813	20363	19975	20363	alr9017	alr9017		unknown protein	-	13.68	7.91e-06	0.176	AAGCTTTGAGCTTTTCTAAAGCTGC	BA000019.2:19813-20363	alr9017
BA000019.2	19800	20350	19975	20350	alr9017	alr9017		unknown protein	-	13.68	7.91e-06	0.176	AAGCTTTGAGCTTTTCTAAAGCTGC	BA000019.2:19800-20350	alr9017
BA000019.2	19762	20312	19975	20312	alr9017	alr9017		unknown protein	-	13.68	7.91e-06	0.176	AAGCTTTGAGCTTTTCTAAAGCTGC	BA000019.2:19762-20312	alr9017
BA000019.2	20107	20657	20107	20525	alr9017	alr9017		unknown protein	-	13.68	7.91e-06	0.176	AAGCTTTGAGCTTTTCTAAAGCTGC	BA000019.2:20107-20657	alr9017
BA000019.2	19762	20312	19762	20015	apcB	alr0022	apcB	allophycocyanin beta subunit; ApcB	-	13.68	7.91e-06	0.176	AAGCTTTGAGCTTTTCTAAAGCTGC	BA000019.2:19762-20312
BA000019.2	19800	20350	19800	20015	apcB	alr0022	apcB	allophycocyanin beta subunit; ApcB	-	13.68	7.91e-06	0.176	AAGCTTTGAGCTTTTCTAAAGCTGC	BA000019.2:19800-20350
BA000019.2	19813	20363	19813	20015	apcB	alr0022	apcB	allophycocyanin beta subunit; ApcB	-	13.68	7.91e-06	0.176	AAGCTTTGAGCTTTTCTAAAGCTGC	BA000019.2:19813-20363
BA000019.2	19815	20365	19815	20015	apcB	alr0022	apcB	allophycocyanin beta subunit; ApcB	-	13.68	7.91e-06	0.176	AAGCTTTGAGCTTTTCTAAAGCTGC	BA000019.2:19815-20365
BA000019.2	19864	20414	19864	20015	apcB	alr0022	apcB	allophycocyanin beta subunit; ApcB	-	13.68	7.91e-06	0.176	AAGCTTTGAGCTTTTCTAAAGCTGC	BA000019.2:19864-20414
BA000019.2	19890	20440	19890	20015	apcB	alr0022	apcB	allophycocyanin beta subunit; ApcB	-	13.68	7.91e-06	0.176	AAGCTTTGAGCTTTTCTAAAGCTGC	BA000019.2:19890-20440
BA000019.2	19975	20525	19975	20015	apcB	alr0022	apcB	allophycocyanin beta subunit; ApcB	-	13.68	7.91e-06	0.176	AAGCTTTGAGCTTTTCTAAAGCTGC	BA000019.2:19975-20525
BA000019.2	20107	20657	20107	20160	apcB	alr0022	apcB	allophycocyanin beta subunit; ApcB	-	13.68	7.91e-06	0.176	AAGCTTTGAGCTTTTCTAAAGCTGC	BA000019.2:20107-20657
BA000019.2	20107	20657	20372	20657	apcC	asr0023	apcC	phycobilisome core linker protein Lc7.8; ApcC	-	13.68	7.91e-06	0.176	AAGCTTTGAGCTTTTCTAAAGCTGC	BA000019.2:20107-20657
BA000019.2	19975	20525	20372	20525	apcC	asr0023	apcC	phycobilisome core linker protein Lc7.8; ApcC	-	13.68	7.91e-06	0.176	AAGCTTTGAGCTTTTCTAAAGCTGC	BA000019.2:19975-20525
BA000019.2	19890	20440	20372	20440	apcC	asr0023	apcC	phycobilisome core linker protein Lc7.8; ApcC	-	13.68	7.91e-06	0.176	AAGCTTTGAGCTTTTCTAAAGCTGC	BA000019.2:19890-20440
BA000019.2	19864	20414	20372	20414	apcC	asr0023	apcC	phycobilisome core linker protein Lc7.8; ApcC	-	13.68	7.91e-06	0.176	AAGCTTTGAGCTTTTCTAAAGCTGC	BA000019.2:19864-20414
BA000019.2	2806257	2806807	2806666	2806807	apcF	all2327	apcF	phycobilisome core component; ApcF	-	13.68	7.91e-06	0.176	CTTTTTTAAGTATTACGTAATCTTT	BA000019.2:2806257-2806807
BA000019.2	2806161	2806711	2806666	2806711	apcF	all2327	apcF	phycobilisome core component; ApcF	-	13.68	7.91e-06	0.176	CTTTTTTAAGTATTACGTAATCTTT	BA000019.2:2806161-2806711
BA000019.2	1485006	1485556	1485006	1485556	all1251	all1251		hypothetical protein	+	13.6686	7.98e-06	0.177	CCTTTTTTAGTTTTTCTTTACCTGT	BA000019.2:1485006-1485556	all1251
BA000019.2	5215893	5216443	5215893	5216443	asr4352	asr4352		unknown protein	+	13.6686	7.98e-06	0.177	TGCCCCTATTAATTCCTTAAAAATA	BA000019.2:5215893-5216443	asr4352
BA000019.2	6273986	6274536	6273986	6274536	6274486				+	13.6457	8.12e-06	0.178	TAACTTTATTTATTACTTAATTTTG	BA000019.2:6273986-6274536
BA000019.2	6274072	6274622	6274072	6274536	6274486				+	13.6457	8.12e-06	0.178	TAACTTTATTTATTACTTAATTTTG	BA000019.2:6274072-6274622
BA000019.2	6274334	6274884	6274334	6274536	6274486				+	13.6457	8.12e-06	0.178	TAACTTTATTTATTACTTAATTTTG	BA000019.2:6274334-6274884
BA000019.2	2577197	2577747	2577197	2577747	all2147	all2147		ABC transporter, ferrichrome binding protein	+	13.6457	8.12e-06	0.178	GAATTTTAACTTTACCTAAAGCATG	BA000019.2:2577197-2577747	all2147
BA000019.2	2577349	2577899	2577349	2577747	all2147	all2147		ABC transporter, ferrichrome binding protein	+	13.6457	8.12e-06	0.178	GAATTTTAACTTTACCTAAAGCATG	BA000019.2:2577349-2577899	all2147
BA000019.2	2577349	2577899	2577349	2577899	all2148	all2148		ferrichrome-iron receptor	+	13.6457	8.12e-06	0.178	GAATTTTAACTTTACCTAAAGCATG	BA000019.2:2577349-2577899	all2148
BA000019.2	2577197	2577747	2577349	2577747	all2148	all2148		ferrichrome-iron receptor	+	13.6457	8.12e-06	0.178	GAATTTTAACTTTACCTAAAGCATG	BA000019.2:2577197-2577747	all2148
BA000019.2	6273986	6274536	6273986	6274029	all5258	all5258		riboflavin synthase alpha chain	+	13.6457	8.12e-06	0.178	TAACTTTATTTATTACTTAATTTTG	BA000019.2:6273986-6274536	all5258
BA000019.2	6274072	6274622	6274072	6274335	all5258	all5258		riboflavin synthase alpha chain	+	13.6457	8.12e-06	0.178	TAACTTTATTTATTACTTAATTTTG	BA000019.2:6274072-6274622	all5258
BA000019.2	6274334	6274884	6274334	6274335	all5258	all5258		riboflavin synthase alpha chain	+	13.6457	8.12e-06	0.178	TAACTTTATTTATTACTTAATTTTG	BA000019.2:6274334-6274884	all5258
BA000019.2	5405211	5405761	5405211	5405761	alr4515	alr4515		hypothetical protein	+	13.6514	8.09e-06	0.178	AACCATTTAGATTTCCTGCAACTTT	BA000019.2:5405211-5405761	alr4515
BA000019.2	5405605	5406155	5405605	5405761	alr4515	alr4515		hypothetical protein	+	13.6514	8.09e-06	0.178	AACCATTTAGATTTCCTGCAACTTT	BA000019.2:5405605-5406155	alr4515
BA000019.2	5405605	5406155	5405605	5406155	alr4516	alr4516		probable protein phosphatase	+	13.6514	8.09e-06	0.178	AACCATTTAGATTTCCTGCAACTTT	BA000019.2:5405605-5406155	alr4516
BA000019.2	5405211	5405761	5405605	5405761	alr4516	alr4516		probable protein phosphatase	+	13.6514	8.09e-06	0.178	AACCATTTAGATTTCCTGCAACTTT	BA000019.2:5405211-5405761	alr4516
BA000019.2	6274072	6274622	6274072	6274622	alr5259	alr5259		hypothetical protein	+	13.6457	8.12e-06	0.178	TAACTTTATTTATTACTTAATTTTG	BA000019.2:6274072-6274622	alr5259
BA000019.2	6273986	6274536	6274072	6274536	alr5259	alr5259		hypothetical protein	+	13.6457	8.12e-06	0.178	TAACTTTATTTATTACTTAATTTTG	BA000019.2:6273986-6274536	alr5259
BA000019.2	6274334	6274884	6274334	6274622	alr5259	alr5259		hypothetical protein	+	13.6457	8.12e-06	0.178	TAACTTTATTTATTACTTAATTTTG	BA000019.2:6274334-6274884	alr5259
BA000019.2	55951	56501	55951	56294	56244				-	13.6171	8.31e-06	0.179	AAAAATTTATTTCTAATTAATCATT	BA000019.2:55951-56501
BA000019.2	56099	56649	56099	56294	56244				-	13.6171	8.31e-06	0.179	AAAAATTTATTTCTAATTAATCATT	BA000019.2:56099-56649
BA000019.2	56106	56656	56106	56294	56244				-	13.6171	8.31e-06	0.179	AAAAATTTATTTCTAATTAATCATT	BA000019.2:56106-56656
BA000019.2	56130	56680	56130	56294	56244				-	13.6171	8.31e-06	0.179	AAAAATTTATTTCTAATTAATCATT	BA000019.2:56130-56680
BA000019.2	56156	56706	56156	56294	56244				-	13.6171	8.31e-06	0.179	AAAAATTTATTTCTAATTAATCATT	BA000019.2:56156-56706
BA000019.2	56156	56706	56156	56706	56656				-	13.6171	8.31e-06	0.179	AAAAATTTATTTCTAATTAATCATT	BA000019.2:56156-56706
BA000019.2	56130	56680	56156	56680	56656				-	13.6171	8.31e-06	0.179	AAAAATTTATTTCTAATTAATCATT	BA000019.2:56130-56680
BA000019.2	56106	56656	56156	56656	56656				-	13.6171	8.31e-06	0.179	AAAAATTTATTTCTAATTAATCATT	BA000019.2:56106-56656
BA000019.2	56099	56649	56156	56649	56656				-	13.6171	8.31e-06	0.179	AAAAATTTATTTCTAATTAATCATT	BA000019.2:56099-56649
BA000019.2	55951	56501	56156	56501	56656				-	13.6171	8.31e-06	0.179	AAAAATTTATTTCTAATTAATCATT	BA000019.2:55951-56501
BA000019.2	56306	56856	56306	56706	56656				-	13.6171	8.31e-06	0.179	AAAAATTTATTTCTAATTAATCATT	BA000019.2:56306-56856
BA000019.2	56306	56856	56630	56856	56680				-	13.6171	8.31e-06	0.179	AAAAATTTATTTCTAATTAATCATT	BA000019.2:56306-56856
BA000019.2	56156	56706	56630	56706	56680				-	13.6171	8.31e-06	0.179	AAAAATTTATTTCTAATTAATCATT	BA000019.2:56156-56706
BA000019.2	56130	56680	56630	56680	56680				-	13.6171	8.31e-06	0.179	AAAAATTTATTTCTAATTAATCATT	BA000019.2:56130-56680
BA000019.2	56106	56656	56630	56656	56680				-	13.6171	8.31e-06	0.179	AAAAATTTATTTCTAATTAATCATT	BA000019.2:56106-56656
BA000019.2	56099	56649	56630	56649	56680				-	13.6171	8.31e-06	0.179	AAAAATTTATTTCTAATTAATCATT	BA000019.2:56099-56649
BA000019.2	56306	56856	56785	56856	56835				-	13.6171	8.31e-06	0.179	AAAAATTTATTTCTAATTAATCATT	BA000019.2:56306-56856
BA000019.2	2805897	2806447	2806161	2806447	2806211				+	13.6114	8.35e-06	0.179	CCCTTTACAGATTTACTTAAAATTT	BA000019.2:2805897-2806447
BA000019.2	2805864	2806414	2806161	2806414	2806211				+	13.6114	8.35e-06	0.179	CCCTTTACAGATTTACTTAAAATTT	BA000019.2:2805864-2806414
BA000019.2	2805897	2806447	2806257	2806447	2806307				+	13.6114	8.35e-06	0.179	CCCTTTACAGATTTACTTAAAATTT	BA000019.2:2805897-2806447
BA000019.2	2805864	2806414	2806257	2806414	2806307				+	13.6114	8.35e-06	0.179	CCCTTTACAGATTTACTTAAAATTT	BA000019.2:2805864-2806414
BA000019.2	2805864	2806414	2805864	2806414	2806364				+	13.6114	8.35e-06	0.179	CCCTTTACAGATTTACTTAAAATTT	BA000019.2:2805864-2806414
BA000019.2	2805897	2806447	2805897	2806414	2806364				+	13.6114	8.35e-06	0.179	CCCTTTACAGATTTACTTAAAATTT	BA000019.2:2805897-2806447
BA000019.2	1329490	1330040	1329490	1330040	all1130	all1130		unknown protein	+	13.6057	8.38e-06	0.179	AGGTTTAATTTTTTGCTTAAGGATT	BA000019.2:1329490-1330040	all1130
BA000019.2	1329764	1330314	1329764	1330040	all1130	all1130		unknown protein	+	13.6057	8.38e-06	0.179	AGGTTTAATTTTTTGCTTAAGGATT	BA000019.2:1329764-1330314	all1130
BA000019.2	4598018	4598568	4598018	4598568	all3805	all3805		similar to dehydrogenase	-	13.6	8.42e-06	0.179	AATATAGATTCATCTCTTAAGAATT	BA000019.2:4598018-4598568	all3805
BA000019.2	4598160	4598710	4598160	4598568	all3805	all3805		similar to dehydrogenase	-	13.6	8.42e-06	0.179	AATATAGATTCATCTCTTAAGAATT	BA000019.2:4598160-4598710	all3805
BA000019.2	55951	56501	55951	56321	alr0051	alr0051		IMP dehydrogenase	-	13.6171	8.31e-06	0.179	AAAAATTTATTTCTAATTAATCATT	BA000019.2:55951-56501	alr0051
BA000019.2	56099	56649	56099	56321	alr0051	alr0051		IMP dehydrogenase	-	13.6171	8.31e-06	0.179	AAAAATTTATTTCTAATTAATCATT	BA000019.2:56099-56649	alr0051
BA000019.2	56106	56656	56106	56321	alr0051	alr0051		IMP dehydrogenase	-	13.6171	8.31e-06	0.179	AAAAATTTATTTCTAATTAATCATT	BA000019.2:56106-56656	alr0051
BA000019.2	56130	56680	56130	56321	alr0051	alr0051		IMP dehydrogenase	-	13.6171	8.31e-06	0.179	AAAAATTTATTTCTAATTAATCATT	BA000019.2:56130-56680	alr0051
BA000019.2	56156	56706	56156	56321	alr0051	alr0051		IMP dehydrogenase	-	13.6171	8.31e-06	0.179	AAAAATTTATTTCTAATTAATCATT	BA000019.2:56156-56706	alr0051
BA000019.2	56306	56856	56306	56321	alr0051	alr0051		IMP dehydrogenase	-	13.6171	8.31e-06	0.179	AAAAATTTATTTCTAATTAATCATT	BA000019.2:56306-56856	alr0051
BA000019.2	56306	56856	56719	56856	alr0053	alr0053		hypothetical protein	-	13.6171	8.31e-06	0.179	AAAAATTTATTTCTAATTAATCATT	BA000019.2:56306-56856	alr0053
BA000019.2	1329764	1330314	1329764	1330314	alr1129	alr1129		hypothetical protein	+	13.6057	8.38e-06	0.179	AGGTTTAATTTTTTGCTTAAGGATT	BA000019.2:1329764-1330314	alr1129
BA000019.2	1329490	1330040	1329764	1330040	alr1129	alr1129		hypothetical protein	+	13.6057	8.38e-06	0.179	AGGTTTAATTTTTTGCTTAAGGATT	BA000019.2:1329490-1330040	alr1129
BA000019.2	2304311	2304861	2304311	2304741	alr1921	alr1921		biotin synthase	+	13.6	8.42e-06	0.179	GGTAATTCATAATCGCTTCAGATTC	BA000019.2:2304311-2304861	alr1921
BA000019.2	2304643	2305193	2304643	2304741	alr1921	alr1921		biotin synthase	+	13.6	8.42e-06	0.179	GGTAATTCATAATCGCTTCAGATTC	BA000019.2:2304643-2305193	alr1921
BA000019.2	2304643	2305193	2304643	2305193	alr1923	alr1923		hypothetical protein	+	13.6	8.42e-06	0.179	GGTAATTCATAATCGCTTCAGATTC	BA000019.2:2304643-2305193	alr1923
BA000019.2	2304311	2304861	2304643	2304861	alr1923	alr1923		hypothetical protein	+	13.6	8.42e-06	0.179	GGTAATTCATAATCGCTTCAGATTC	BA000019.2:2304311-2304861	alr1923
BA000019.2	2805897	2806447	2805897	2806447	alr2326	alr2326		hypothetical protein	+	13.6114	8.35e-06	0.179	CCCTTTACAGATTTACTTAAAATTT	BA000019.2:2805897-2806447	alr2326
BA000019.2	2805864	2806414	2805897	2806414	alr2326	alr2326		hypothetical protein	+	13.6114	8.35e-06	0.179	CCCTTTACAGATTTACTTAAAATTT	BA000019.2:2805864-2806414	alr2326
BA000019.2	2304643	2305193	2304935	2305193	asl1922	asl1922		hypothetical protein	+	13.6	8.42e-06	0.179	GGTAATTCATAATCGCTTCAGATTC	BA000019.2:2304643-2305193	asl1922
BA000019.2	1329764	1330314	1330177	1330314	asr1131	asr1131		hypothetical protein	+	13.6057	8.38e-06	0.179	AGGTTTAATTTTTTGCTTAAGGATT	BA000019.2:1329764-1330314	asr1131
BA000019.2	55951	56501	55951	56501	trxA	alr0052	trxA	thioredoxin; TrxA	-	13.6171	8.31e-06	0.179	AAAAATTTATTTCTAATTAATCATT	BA000019.2:55951-56501
BA000019.2	56099	56649	56099	56501	trxA	alr0052	trxA	thioredoxin; TrxA	-	13.6171	8.31e-06	0.179	AAAAATTTATTTCTAATTAATCATT	BA000019.2:56099-56649
BA000019.2	56106	56656	56106	56501	trxA	alr0052	trxA	thioredoxin; TrxA	-	13.6171	8.31e-06	0.179	AAAAATTTATTTCTAATTAATCATT	BA000019.2:56106-56656
BA000019.2	56130	56680	56130	56501	trxA	alr0052	trxA	thioredoxin; TrxA	-	13.6171	8.31e-06	0.179	AAAAATTTATTTCTAATTAATCATT	BA000019.2:56130-56680
BA000019.2	56156	56706	56156	56501	trxA	alr0052	trxA	thioredoxin; TrxA	-	13.6171	8.31e-06	0.179	AAAAATTTATTTCTAATTAATCATT	BA000019.2:56156-56706
BA000019.2	56306	56856	56306	56501	trxA	alr0052	trxA	thioredoxin; TrxA	-	13.6171	8.31e-06	0.179	AAAAATTTATTTCTAATTAATCATT	BA000019.2:56306-56856
BA000019.2	1157666	1158216	1157666	1158216	1158166				+	13.5886	8.5e-06	0.18	AATCTATAATAAATTTTTCAGAATT	BA000019.2:1157666-1158216
BA000019.2	1157728	1158278	1157728	1158216	1158166				+	13.5886	8.5e-06	0.18	AATCTATAATAAATTTTTCAGAATT	BA000019.2:1157728-1158278
BA000019.2	1157820	1158370	1157820	1158216	1158166				+	13.5886	8.5e-06	0.18	AATCTATAATAAATTTTTCAGAATT	BA000019.2:1157820-1158370
BA000019.2	1157728	1158278	1157728	1158278	alr0991	alr0991		ammonium transporter	+	13.5886	8.5e-06	0.18	AATCTATAATAAATTTTTCAGAATT	BA000019.2:1157728-1158278	alr0991
BA000019.2	1157666	1158216	1157728	1158216	alr0991	alr0991		ammonium transporter	+	13.5886	8.5e-06	0.18	AATCTATAATAAATTTTTCAGAATT	BA000019.2:1157666-1158216	alr0991
BA000019.2	1157820	1158370	1157820	1158278	alr0991	alr0991		ammonium transporter	+	13.5886	8.5e-06	0.18	AATCTATAATAAATTTTTCAGAATT	BA000019.2:1157820-1158370	alr0991
BA000019.2	3788739	3789289	3788739	3789289	asl3129	asl3129		unknown protein	+	13.5943	8.46e-06	0.18	AGGCATAATTATTCTCTTTACATTT	BA000019.2:3788739-3789289	asl3129
BA000019.2	380409	380959	380409	380959	380459				+	13.4971	9.12e-06	0.181	AAACAATATAAATTTATAAAGATTT	BA000019.2:380409-380959
BA000019.2	380386	380936	380409	380936	380459				+	13.4971	9.12e-06	0.181	AAACAATATAAATTTATAAAGATTT	BA000019.2:380386-380936
BA000019.2	380329	380879	380409	380879	380459				+	13.4971	9.12e-06	0.181	AAACAATATAAATTTATAAAGATTT	BA000019.2:380329-380879
BA000019.2	380493	381043	380493	380959	380459				+	13.4971	9.12e-06	0.181	AAACAATATAAATTTATAAAGATTT	BA000019.2:380493-381043
BA000019.2	380607	381157	380607	380959	380459				+	13.4971	9.12e-06	0.181	AAACAATATAAATTTATAAAGATTT	BA000019.2:380607-381157
BA000019.2	380657	381207	380657	380959	380459				+	13.4971	9.12e-06	0.181	AAACAATATAAATTTATAAAGATTT	BA000019.2:380657-381207
BA000019.2	380493	381043	380493	381043	380543				+	13.4971	9.12e-06	0.181	AAACAATATAAATTTATAAAGATTT	BA000019.2:380493-381043
BA000019.2	380409	380959	380493	380959	380543				+	13.4971	9.12e-06	0.181	AAACAATATAAATTTATAAAGATTT	BA000019.2:380409-380959
BA000019.2	380386	380936	380493	380936	380543				+	13.4971	9.12e-06	0.181	AAACAATATAAATTTATAAAGATTT	BA000019.2:380386-380936
BA000019.2	380329	380879	380493	380879	380543				+	13.4971	9.12e-06	0.181	AAACAATATAAATTTATAAAGATTT	BA000019.2:380329-380879
BA000019.2	380607	381157	380607	381043	380543				+	13.4971	9.12e-06	0.181	AAACAATATAAATTTATAAAGATTT	BA000019.2:380607-381157
BA000019.2	380657	381207	380657	381043	380543				+	13.4971	9.12e-06	0.181	AAACAATATAAATTTATAAAGATTT	BA000019.2:380657-381207
BA000019.2	380657	381207	380657	381207	380707				+	13.4971	9.12e-06	0.181	AAACAATATAAATTTATAAAGATTT	BA000019.2:380657-381207
BA000019.2	380607	381157	380657	381157	380707				+	13.4971	9.12e-06	0.181	AAACAATATAAATTTATAAAGATTT	BA000019.2:380607-381157
BA000019.2	380493	381043	380657	381043	380707				+	13.4971	9.12e-06	0.181	AAACAATATAAATTTATAAAGATTT	BA000019.2:380493-381043
BA000019.2	380409	380959	380657	380959	380707				+	13.4971	9.12e-06	0.181	AAACAATATAAATTTATAAAGATTT	BA000019.2:380409-380959
BA000019.2	380386	380936	380657	380936	380707				+	13.4971	9.12e-06	0.181	AAACAATATAAATTTATAAAGATTT	BA000019.2:380386-380936
BA000019.2	380329	380879	380657	380879	380707				+	13.4971	9.12e-06	0.181	AAACAATATAAATTTATAAAGATTT	BA000019.2:380329-380879
BA000019.2	380329	380879	380329	380879	380829				+	13.4971	9.12e-06	0.181	AAACAATATAAATTTATAAAGATTT	BA000019.2:380329-380879
BA000019.2	380386	380936	380386	380879	380829				+	13.4971	9.12e-06	0.181	AAACAATATAAATTTATAAAGATTT	BA000019.2:380386-380936
BA000019.2	380409	380959	380409	380879	380829				+	13.4971	9.12e-06	0.181	AAACAATATAAATTTATAAAGATTT	BA000019.2:380409-380959
BA000019.2	380493	381043	380493	380879	380829				+	13.4971	9.12e-06	0.181	AAACAATATAAATTTATAAAGATTT	BA000019.2:380493-381043
BA000019.2	380607	381157	380607	380879	380829				+	13.4971	9.12e-06	0.181	AAACAATATAAATTTATAAAGATTT	BA000019.2:380607-381157
BA000019.2	380657	381207	380657	380879	380829				+	13.4971	9.12e-06	0.181	AAACAATATAAATTTATAAAGATTT	BA000019.2:380657-381207
BA000019.2	380386	380936	380386	380936	380886				+	13.4971	9.12e-06	0.181	AAACAATATAAATTTATAAAGATTT	BA000019.2:380386-380936
BA000019.2	380329	380879	380386	380879	380886				+	13.4971	9.12e-06	0.181	AAACAATATAAATTTATAAAGATTT	BA000019.2:380329-380879
BA000019.2	380409	380959	380409	380936	380886				+	13.4971	9.12e-06	0.181	AAACAATATAAATTTATAAAGATTT	BA000019.2:380409-380959
BA000019.2	380493	381043	380493	380936	380886				+	13.4971	9.12e-06	0.181	AAACAATATAAATTTATAAAGATTT	BA000019.2:380493-381043
BA000019.2	380607	381157	380607	380936	380886				+	13.4971	9.12e-06	0.181	AAACAATATAAATTTATAAAGATTT	BA000019.2:380607-381157
BA000019.2	380657	381207	380657	380936	380886				+	13.4971	9.12e-06	0.181	AAACAATATAAATTTATAAAGATTT	BA000019.2:380657-381207
BA000019.2	1047023	1047573	1047023	1047573	1047523				-	13.52	8.96e-06	0.181	TATTATTTATTTATTCTCAATATTT	BA000019.2:1047023-1047573
BA000019.2	1047044	1047594	1047044	1047573	1047523				-	13.52	8.96e-06	0.181	TATTATTTATTTATTCTCAATATTT	BA000019.2:1047044-1047594
BA000019.2	1047111	1047661	1047111	1047573	1047523				-	13.52	8.96e-06	0.181	TATTATTTATTTATTCTCAATATTT	BA000019.2:1047111-1047661
BA000019.2	1047195	1047745	1047195	1047573	1047523				-	13.52	8.96e-06	0.181	TATTATTTATTTATTCTCAATATTT	BA000019.2:1047195-1047745
BA000019.2	1047044	1047594	1047044	1047594	1047544				-	13.52	8.96e-06	0.181	TATTATTTATTTATTCTCAATATTT	BA000019.2:1047044-1047594
BA000019.2	1047023	1047573	1047044	1047573	1047544				-	13.52	8.96e-06	0.181	TATTATTTATTTATTCTCAATATTT	BA000019.2:1047023-1047573
BA000019.2	1047111	1047661	1047111	1047594	1047544				-	13.52	8.96e-06	0.181	TATTATTTATTTATTCTCAATATTT	BA000019.2:1047111-1047661
BA000019.2	1047195	1047745	1047195	1047594	1047544				-	13.52	8.96e-06	0.181	TATTATTTATTTATTCTCAATATTT	BA000019.2:1047195-1047745
BA000019.2	2007168	2007718	2007168	2007718	2007218				-	13.4686	9.33e-06	0.181	TTGATTATAGAATTTATTAATAATT	BA000019.2:2007168-2007718
BA000019.2	2007051	2007601	2007168	2007601	2007218				-	13.4686	9.33e-06	0.181	TTGATTATAGAATTTATTAATAATT	BA000019.2:2007051-2007601
BA000019.2	2007400	2007950	2007400	2007718	2007218				-	13.4686	9.33e-06	0.181	TTGATTATAGAATTTATTAATAATT	BA000019.2:2007400-2007950
BA000019.2	2085928	2086478	2085928	2086478	2085978				-	13.4629	9.37e-06	0.181	ATTTTTTTTGATTTTATTAAAGCTA	BA000019.2:2085928-2086478
BA000019.2	2085915	2086465	2085928	2086465	2085978				-	13.4629	9.37e-06	0.181	ATTTTTTTTGATTTTATTAAAGCTA	BA000019.2:2085915-2086465
BA000019.2	2085823	2086373	2085928	2086373	2085978				-	13.4629	9.37e-06	0.181	ATTTTTTTTGATTTTATTAAAGCTA	BA000019.2:2085823-2086373
BA000019.2	2085681	2086231	2085928	2086231	2085978				-	13.4629	9.37e-06	0.181	ATTTTTTTTGATTTTATTAAAGCTA	BA000019.2:2085681-2086231
BA000019.2	2085681	2086231	2085681	2086231	2086181				-	13.4629	9.37e-06	0.181	ATTTTTTTTGATTTTATTAAAGCTA	BA000019.2:2085681-2086231
BA000019.2	2085823	2086373	2085823	2086231	2086181				-	13.4629	9.37e-06	0.181	ATTTTTTTTGATTTTATTAAAGCTA	BA000019.2:2085823-2086373
BA000019.2	2085915	2086465	2085915	2086231	2086181				-	13.4629	9.37e-06	0.181	ATTTTTTTTGATTTTATTAAAGCTA	BA000019.2:2085915-2086465
BA000019.2	2085928	2086478	2085928	2086231	2086181				-	13.4629	9.37e-06	0.181	ATTTTTTTTGATTTTATTAAAGCTA	BA000019.2:2085928-2086478
BA000019.2	2604385	2604935	2604385	2604935	2604885				+	13.4971	9.12e-06	0.181	ACACTTCTAGAATGCCTAAAAATTT	BA000019.2:2604385-2604935
BA000019.2	2604483	2605033	2604483	2604935	2604885				+	13.4971	9.12e-06	0.181	ACACTTCTAGAATGCCTAAAAATTT	BA000019.2:2604483-2605033
BA000019.2	2604524	2605074	2604524	2604935	2604885				+	13.4971	9.12e-06	0.181	ACACTTCTAGAATGCCTAAAAATTT	BA000019.2:2604524-2605074
BA000019.2	3899788	3900338	3899788	3900338	3899838				+	13.5371	8.84e-06	0.181	AGAAATGGATTTTTTCTAAAAAACC	BA000019.2:3899788-3900338
BA000019.2	3899836	3900386	3899836	3900338	3899838				+	13.5371	8.84e-06	0.181	AGAAATGGATTTTTTCTAAAAAACC	BA000019.2:3899836-3900386
BA000019.2	3899836	3900386	3899836	3900386	3899886				+	13.5371	8.84e-06	0.181	AGAAATGGATTTTTTCTAAAAAACC	BA000019.2:3899836-3900386
BA000019.2	3899788	3900338	3899836	3900338	3899886				+	13.5371	8.84e-06	0.181	AGAAATGGATTTTTTCTAAAAAACC	BA000019.2:3899788-3900338
BA000019.2	4894109	4894659	4894109	4894230	4894180				-	13.56	8.69e-06	0.181	AGTATGTAGCTTTTACTTCAGCTTC	BA000019.2:4894109-4894659
BA000019.2	5368980	5369530	5368980	5369530	5369030				-	13.5143	9e-06	0.181	TAATCTTAAATTTTGATTAAGAGTT	BA000019.2:5368980-5369530
BA000019.2	5368865	5369415	5368980	5369415	5369030				-	13.5143	9e-06	0.181	TAATCTTAAATTTTGATTAAGAGTT	BA000019.2:5368865-5369415
BA000019.2	5368811	5369361	5368980	5369361	5369030				-	13.5143	9e-06	0.181	TAATCTTAAATTTTGATTAAGAGTT	BA000019.2:5368811-5369361
BA000019.2	5368726	5369276	5368980	5369276	5369030				-	13.5143	9e-06	0.181	TAATCTTAAATTTTGATTAAGAGTT	BA000019.2:5368726-5369276
BA000019.2	5368642	5369192	5368980	5369192	5369030				-	13.5143	9e-06	0.181	TAATCTTAAATTTTGATTAAGAGTT	BA000019.2:5368642-5369192
BA000019.2	5368642	5369192	5368642	5369192	5369142				-	13.5143	9e-06	0.181	TAATCTTAAATTTTGATTAAGAGTT	BA000019.2:5368642-5369192
BA000019.2	5368726	5369276	5368726	5369192	5369142				-	13.5143	9e-06	0.181	TAATCTTAAATTTTGATTAAGAGTT	BA000019.2:5368726-5369276
BA000019.2	5368811	5369361	5368811	5369192	5369142				-	13.5143	9e-06	0.181	TAATCTTAAATTTTGATTAAGAGTT	BA000019.2:5368811-5369361
BA000019.2	5368865	5369415	5368865	5369192	5369142				-	13.5143	9e-06	0.181	TAATCTTAAATTTTGATTAAGAGTT	BA000019.2:5368865-5369415
BA000019.2	5368980	5369530	5368980	5369192	5369142				-	13.5143	9e-06	0.181	TAATCTTAAATTTTGATTAAGAGTT	BA000019.2:5368980-5369530
BA000019.2	380329	380879	380329	380741	all0330	all0330		two-component sensor histidine kinase	+	13.4971	9.12e-06	0.181	AAACAATATAAATTTATAAAGATTT	BA000019.2:380329-380879	all0330
BA000019.2	380386	380936	380386	380741	all0330	all0330		two-component sensor histidine kinase	+	13.4971	9.12e-06	0.181	AAACAATATAAATTTATAAAGATTT	BA000019.2:380386-380936	all0330
BA000019.2	380409	380959	380409	380741	all0330	all0330		two-component sensor histidine kinase	+	13.4971	9.12e-06	0.181	AAACAATATAAATTTATAAAGATTT	BA000019.2:380409-380959	all0330
BA000019.2	380493	381043	380493	380741	all0330	all0330		two-component sensor histidine kinase	+	13.4971	9.12e-06	0.181	AAACAATATAAATTTATAAAGATTT	BA000019.2:380493-381043	all0330
BA000019.2	380607	381157	380607	380741	all0330	all0330		two-component sensor histidine kinase	+	13.4971	9.12e-06	0.181	AAACAATATAAATTTATAAAGATTT	BA000019.2:380607-381157	all0330
BA000019.2	380657	381207	380657	380741	all0330	all0330		two-component sensor histidine kinase	+	13.4971	9.12e-06	0.181	AAACAATATAAATTTATAAAGATTT	BA000019.2:380657-381207	all0330
BA000019.2	1729103	1729653	1729103	1729653	all1467	all1467		unknown protein	+	13.4629	9.37e-06	0.181	TTTTCTTAATATTTCTTTTACCTTT	BA000019.2:1729103-1729653	all1467
BA000019.2	2007051	2007601	2007051	2007601	all1682	all1682		probable Mg2+ transport protein	-	13.4686	9.33e-06	0.181	TTGATTATAGAATTTATTAATAATT	BA000019.2:2007051-2007601	all1682
BA000019.2	2007168	2007718	2007168	2007601	all1682	all1682		probable Mg2+ transport protein	-	13.4686	9.33e-06	0.181	TTGATTATAGAATTTATTAATAATT	BA000019.2:2007168-2007718	all1682
BA000019.2	2007400	2007950	2007400	2007601	all1682	all1682		probable Mg2+ transport protein	-	13.4686	9.33e-06	0.181	TTGATTATAGAATTTATTAATAATT	BA000019.2:2007400-2007950	all1682
BA000019.2	2007400	2007950	2007400	2007950	all1683	all1683		phosphoserine aminotransferase	-	13.4686	9.33e-06	0.181	TTGATTATAGAATTTATTAATAATT	BA000019.2:2007400-2007950	all1683
BA000019.2	2007168	2007718	2007400	2007718	all1683	all1683		phosphoserine aminotransferase	-	13.4686	9.33e-06	0.181	TTGATTATAGAATTTATTAATAATT	BA000019.2:2007168-2007718	all1683
BA000019.2	2007051	2007601	2007400	2007601	all1683	all1683		phosphoserine aminotransferase	-	13.4686	9.33e-06	0.181	TTGATTATAGAATTTATTAATAATT	BA000019.2:2007051-2007601	all1683
BA000019.2	2085681	2086231	2085681	2086022	all1732	all1732		hypothetical protein	-	13.4629	9.37e-06	0.181	ATTTTTTTTGATTTTATTAAAGCTA	BA000019.2:2085681-2086231	all1732
BA000019.2	2085823	2086373	2085823	2086022	all1732	all1732		hypothetical protein	-	13.4629	9.37e-06	0.181	ATTTTTTTTGATTTTATTAAAGCTA	BA000019.2:2085823-2086373	all1732
BA000019.2	2085915	2086465	2085915	2086022	all1732	all1732		hypothetical protein	-	13.4629	9.37e-06	0.181	ATTTTTTTTGATTTTATTAAAGCTA	BA000019.2:2085915-2086465	all1732
BA000019.2	2085928	2086478	2085928	2086022	all1732	all1732		hypothetical protein	-	13.4629	9.37e-06	0.181	ATTTTTTTTGATTTTATTAAAGCTA	BA000019.2:2085928-2086478	all1732
BA000019.2	4024661	4025211	4024661	4025211	all3329	all3329	pilT	twitching motility protein PilT	-	13.4914	9.16e-06	0.181	TTGACTTAGATTTTGCTTAACATTT	BA000019.2:4024661-4025211
BA000019.2	4024643	4025193	4024661	4025193	all3329	all3329	pilT	twitching motility protein PilT	-	13.4914	9.16e-06	0.181	TTGACTTAGATTTTGCTTAACATTT	BA000019.2:4024643-4025193
BA000019.2	4512423	4512973	4512423	4512973	all3736	all3736		unknown protein	+	13.5086	9.04e-06	0.181	GATGCTTATAGTTTTCTTTAAAATT	BA000019.2:4512423-4512973	all3736
BA000019.2	4959196	4959746	4959196	4959487	all4116	all4116		hypothetical protein	-	13.4857	9.21e-06	0.181	CATAATTTAAATTATCTTCAAAATT	BA000019.2:4959196-4959746	all4116
BA000019.2	4959297	4959847	4959297	4959487	all4116	all4116		hypothetical protein	-	13.4857	9.21e-06	0.181	CATAATTTAAATTATCTTCAAAATT	BA000019.2:4959297-4959847	all4116
BA000019.2	4959196	4959746	4959196	4959746	all4117	all4117		unknown protein	-	13.4857	9.21e-06	0.181	CATAATTTAAATTATCTTCAAAATT	BA000019.2:4959196-4959746	all4117
BA000019.2	4959297	4959847	4959297	4959746	all4117	all4117		unknown protein	-	13.4857	9.21e-06	0.181	CATAATTTAAATTATCTTCAAAATT	BA000019.2:4959297-4959847	all4117
BA000019.2	4959529	4960079	4959529	4959746	all4117	all4117		unknown protein	-	13.4857	9.21e-06	0.181	CATAATTTAAATTATCTTCAAAATT	BA000019.2:4959529-4960079	all4117
BA000019.2	4990614	4991164	4990614	4990680	all4145	all4145		probable DNA-binding stress protein	-	13.4686	9.33e-06	0.181	AATCCTTAAGTTTATCTTCAGTCGC	BA000019.2:4990614-4991164	all4145
BA000019.2	5326440	5326990	5326440	5326990	all4442	all4442		unknown protein	-	13.5314	8.88e-06	0.181	ATTCATCAAGTTATTTTTAAGAATC	BA000019.2:5326440-5326990	all4442
BA000019.2	5326458	5327008	5326458	5326990	all4442	all4442		unknown protein	-	13.5314	8.88e-06	0.181	ATTCATCAAGTTATTTTTAAGAATC	BA000019.2:5326458-5327008	all4442
BA000019.2	5326530	5327080	5326530	5326990	all4442	all4442		unknown protein	-	13.5314	8.88e-06	0.181	ATTCATCAAGTTATTTTTAAGAATC	BA000019.2:5326530-5327080	all4442
BA000019.2	5326530	5327080	5326892	5327080	all4443	all4443		hypothetical protein	-	13.5314	8.88e-06	0.181	ATTCATCAAGTTATTTTTAAGAATC	BA000019.2:5326530-5327080	all4443
BA000019.2	5326458	5327008	5326892	5327008	all4443	all4443		hypothetical protein	-	13.5314	8.88e-06	0.181	ATTCATCAAGTTATTTTTAAGAATC	BA000019.2:5326458-5327008	all4443
BA000019.2	5326440	5326990	5326892	5326990	all4443	all4443		hypothetical protein	-	13.5314	8.88e-06	0.181	ATTCATCAAGTTATTTTTAAGAATC	BA000019.2:5326440-5326990	all4443
BA000019.2	6255350	6255900	6255350	6255900	all5241	all5241		unknown protein	-	13.5771	8.57e-06	0.181	ACATACTTATATTCTCGTAAGTCTT	BA000019.2:6255350-6255900	all5241
BA000019.2	6302636	6303186	6302636	6302878	all5282	all5282		ABC transporter sugar permease	-	13.4914	9.16e-06	0.181	TGTGGTTTAATTTTACTTAACAATT	BA000019.2:6302636-6303186	all5282
BA000019.2	6302677	6303227	6302677	6302878	all5282	all5282		ABC transporter sugar permease	-	13.4914	9.16e-06	0.181	TGTGGTTTAATTTTACTTAACAATT	BA000019.2:6302677-6303227	all5282
BA000019.2	6303040	6303590	6303040	6303590	all5282	all5282		ABC transporter sugar permease	-	13.4914	9.16e-06	0.181	TGTGGTTTAATTTTACTTAACAATT	BA000019.2:6303040-6303590	all5282
BA000019.2	6303030	6303580	6303040	6303580	all5282	all5282		ABC transporter sugar permease	-	13.4914	9.16e-06	0.181	TGTGGTTTAATTTTACTTAACAATT	BA000019.2:6303030-6303580	all5282
BA000019.2	6303070	6303620	6303070	6303590	all5282	all5282		ABC transporter sugar permease	-	13.4914	9.16e-06	0.181	TGTGGTTTAATTTTACTTAACAATT	BA000019.2:6303070-6303620	all5282
BA000019.2	6303091	6303641	6303091	6303590	all5282	all5282		ABC transporter sugar permease	-	13.4914	9.16e-06	0.181	TGTGGTTTAATTTTACTTAACAATT	BA000019.2:6303091-6303641	all5282
BA000019.2	380329	380879	380329	380356	all7348	all7348		lethal leaf-spot 1 homolog	+	13.4971	9.12e-06	0.181	AAACAATATAAATTTATAAAGATTT	BA000019.2:380329-380879	all7348
BA000019.2	380386	380936	380386	380438	all7348	all7348		lethal leaf-spot 1 homolog	+	13.4971	9.12e-06	0.181	AAACAATATAAATTTATAAAGATTT	BA000019.2:380386-380936	all7348
BA000019.2	380409	380959	380409	380438	all7348	all7348		lethal leaf-spot 1 homolog	+	13.4971	9.12e-06	0.181	AAACAATATAAATTTATAAAGATTT	BA000019.2:380409-380959	all7348
BA000019.2	380607	381157	380607	381157	alr0331	alr0331		hypothetical protein	+	13.4971	9.12e-06	0.181	AAACAATATAAATTTATAAAGATTT	BA000019.2:380607-381157	alr0331
BA000019.2	380493	381043	380607	381043	alr0331	alr0331		hypothetical protein	+	13.4971	9.12e-06	0.181	AAACAATATAAATTTATAAAGATTT	BA000019.2:380493-381043	alr0331
BA000019.2	380409	380959	380607	380959	alr0331	alr0331		hypothetical protein	+	13.4971	9.12e-06	0.181	AAACAATATAAATTTATAAAGATTT	BA000019.2:380409-380959	alr0331
BA000019.2	380386	380936	380607	380936	alr0331	alr0331		hypothetical protein	+	13.4971	9.12e-06	0.181	AAACAATATAAATTTATAAAGATTT	BA000019.2:380386-380936	alr0331
BA000019.2	380329	380879	380607	380879	alr0331	alr0331		hypothetical protein	+	13.4971	9.12e-06	0.181	AAACAATATAAATTTATAAAGATTT	BA000019.2:380329-380879	alr0331
BA000019.2	380657	381207	380657	381157	alr0331	alr0331		hypothetical protein	+	13.4971	9.12e-06	0.181	AAACAATATAAATTTATAAAGATTT	BA000019.2:380657-381207	alr0331
BA000019.2	1600758	1601308	1600758	1600925	alr1347	alr1347		unknown protein	+	13.4971	9.12e-06	0.181	TAAAATTGAGGTATTCTTCATATTT	BA000019.2:1600758-1601308	alr1347
BA000019.2	1600790	1601340	1600790	1600925	alr1347	alr1347		unknown protein	+	13.4971	9.12e-06	0.181	TAAAATTGAGGTATTCTTCATATTT	BA000019.2:1600790-1601340	alr1347
BA000019.2	1600802	1601352	1600802	1600925	alr1347	alr1347		unknown protein	+	13.4971	9.12e-06	0.181	TAAAATTGAGGTATTCTTCATATTT	BA000019.2:1600802-1601352	alr1347
BA000019.2	1600758	1601308	1600758	1601295	alr1348	alr1348	sir	ferredoxin-sulfite reductase; Sir	+	13.4971	9.12e-06	0.181	TAAAATTGAGGTATTCTTCATATTT	BA000019.2:1600758-1601308	sir
BA000019.2	1600790	1601340	1600790	1601295	alr1348	alr1348	sir	ferredoxin-sulfite reductase; Sir	+	13.4971	9.12e-06	0.181	TAAAATTGAGGTATTCTTCATATTT	BA000019.2:1600790-1601340	sir
BA000019.2	1600802	1601352	1600802	1601295	alr1348	alr1348	sir	ferredoxin-sulfite reductase; Sir	+	13.4971	9.12e-06	0.181	TAAAATTGAGGTATTCTTCATATTT	BA000019.2:1600802-1601352	sir
BA000019.2	2085823	2086373	2085823	2086373	alr1733	alr1733		unknown protein	-	13.4629	9.37e-06	0.181	ATTTTTTTTGATTTTATTAAAGCTA	BA000019.2:2085823-2086373	alr1733
BA000019.2	2085681	2086231	2085823	2086231	alr1733	alr1733		unknown protein	-	13.4629	9.37e-06	0.181	ATTTTTTTTGATTTTATTAAAGCTA	BA000019.2:2085681-2086231	alr1733
BA000019.2	2085915	2086465	2085915	2086373	alr1733	alr1733		unknown protein	-	13.4629	9.37e-06	0.181	ATTTTTTTTGATTTTATTAAAGCTA	BA000019.2:2085915-2086465	alr1733
BA000019.2	2085928	2086478	2085928	2086373	alr1733	alr1733		unknown protein	-	13.4629	9.37e-06	0.181	ATTTTTTTTGATTTTATTAAAGCTA	BA000019.2:2085928-2086478	alr1733
BA000019.2	2604483	2605033	2604524	2605033	alr2168	alr2168		transposase	+	13.4971	9.12e-06	0.181	ACACTTCTAGAATGCCTAAAAATTT	BA000019.2:2604483-2605033	alr2168
BA000019.2	2604385	2604935	2604524	2604935	alr2168	alr2168		transposase	+	13.4971	9.12e-06	0.181	ACACTTCTAGAATGCCTAAAAATTT	BA000019.2:2604385-2604935	alr2168
BA000019.2	2604524	2605074	2604524	2605074	alr2168	alr2168		transposase	+	13.4971	9.12e-06	0.181	ACACTTCTAGAATGCCTAAAAATTT	BA000019.2:2604524-2605074	alr2168
BA000019.2	2604483	2605033	2604483	2605033	alr2169	alr2169		similar to DD-carboxypeptidase	+	13.4971	9.12e-06	0.181	ACACTTCTAGAATGCCTAAAAATTT	BA000019.2:2604483-2605033	alr2169
BA000019.2	2604385	2604935	2604483	2604935	alr2169	alr2169		similar to DD-carboxypeptidase	+	13.4971	9.12e-06	0.181	ACACTTCTAGAATGCCTAAAAATTT	BA000019.2:2604385-2604935	alr2169
BA000019.2	2604524	2605074	2604524	2605033	alr2169	alr2169		similar to DD-carboxypeptidase	+	13.4971	9.12e-06	0.181	ACACTTCTAGAATGCCTAAAAATTT	BA000019.2:2604524-2605074	alr2169
BA000019.2	2887838	2888388	2887838	2888388	alr2408	alr2408		hypothetical protein	-	13.52	8.96e-06	0.181	ACCTAATAATAATTTCGTAAAATCT	BA000019.2:2887838-2888388	alr2408
BA000019.2	3813467	3814017	3813467	3814017	alr3150	alr3150		hypothetical protein	+	13.4629	9.37e-06	0.181	ACAAATTATATTTTTCTTAGGGATT	BA000019.2:3813467-3814017	alr3150
BA000019.2	3899836	3900386	3900268	3900386	alr3230	alr3230		4-diphosphocytidyl-2C-methyl-D-erythritol kinase	+	13.5371	8.84e-06	0.181	AGAAATGGATTTTTTCTAAAAAACC	BA000019.2:3899836-3900386	alr3230
BA000019.2	3899788	3900338	3900268	3900338	alr3230	alr3230		4-diphosphocytidyl-2C-methyl-D-erythritol kinase	+	13.5371	8.84e-06	0.181	AGAAATGGATTTTTTCTAAAAAACC	BA000019.2:3899788-3900338	alr3230
BA000019.2	4024643	4025193	4024643	4025193	alr3330	alr3330		hypothetical protein	-	13.4914	9.16e-06	0.181	TTGACTTAGATTTTGCTTAACATTT	BA000019.2:4024643-4025193	alr3330
BA000019.2	4024661	4025211	4024661	4025193	alr3330	alr3330		hypothetical protein	-	13.4914	9.16e-06	0.181	TTGACTTAGATTTTGCTTAACATTT	BA000019.2:4024661-4025211	alr3330
BA000019.2	4894109	4894659	4894109	4894659	alr4064	alr4064		hypothetical protein	-	13.56	8.69e-06	0.181	AGTATGTAGCTTTTACTTCAGCTTC	BA000019.2:4894109-4894659	alr4064
BA000019.2	4894513	4895063	4894513	4894659	alr4064	alr4064		hypothetical protein	-	13.56	8.69e-06	0.181	AGTATGTAGCTTTTACTTCAGCTTC	BA000019.2:4894513-4895063	alr4064
BA000019.2	4894109	4894659	4894109	4894411	alr4065	alr4065	ftrC	ferredoxin--thioredoxin reductase catalytic chain	-	13.56	8.69e-06	0.181	AGTATGTAGCTTTTACTTCAGCTTC	BA000019.2:4894109-4894659	ftrC
BA000019.2	4894513	4895063	4894601	4895063	alr4065	alr4065	ftrC	ferredoxin--thioredoxin reductase catalytic chain	-	13.56	8.69e-06	0.181	AGTATGTAGCTTTTACTTCAGCTTC	BA000019.2:4894513-4895063	ftrC
BA000019.2	4894513	4895063	4894513	4895063	alr4066	alr4066		hypothetical protein	-	13.56	8.69e-06	0.181	AGTATGTAGCTTTTACTTCAGCTTC	BA000019.2:4894513-4895063	alr4066
BA000019.2	4894109	4894659	4894513	4894659	alr4066	alr4066		hypothetical protein	-	13.56	8.69e-06	0.181	AGTATGTAGCTTTTACTTCAGCTTC	BA000019.2:4894109-4894659	alr4066
BA000019.2	4894513	4895063	4894847	4895063	alr4067	alr4067		hypothetical protein	-	13.56	8.69e-06	0.181	AGTATGTAGCTTTTACTTCAGCTTC	BA000019.2:4894513-4895063	alr4067
BA000019.2	4990614	4991164	4990614	4990662	alr4147	alr4147		amidase enhancer	-	13.4686	9.33e-06	0.181	AATCCTTAAGTTTATCTTCAGTCGC	BA000019.2:4990614-4991164	alr4147
BA000019.2	5368642	5369192	5368642	5368752	alr4484	alr4484		hypothetical protein	-	13.5143	9e-06	0.181	TAATCTTAAATTTTGATTAAGAGTT	BA000019.2:5368642-5369192	alr4484
BA000019.2	5368726	5369276	5368726	5368752	alr4484	alr4484		hypothetical protein	-	13.5143	9e-06	0.181	TAATCTTAAATTTTGATTAAGAGTT	BA000019.2:5368726-5369276	alr4484
BA000019.2	5368726	5369276	5368726	5369276	alr4485	alr4485		ABC transporter, permease protein	-	13.5143	9e-06	0.181	TAATCTTAAATTTTGATTAAGAGTT	BA000019.2:5368726-5369276	alr4485
BA000019.2	5368642	5369192	5368726	5369192	alr4485	alr4485		ABC transporter, permease protein	-	13.5143	9e-06	0.181	TAATCTTAAATTTTGATTAAGAGTT	BA000019.2:5368642-5369192	alr4485
BA000019.2	5368811	5369361	5368811	5369276	alr4485	alr4485		ABC transporter, permease protein	-	13.5143	9e-06	0.181	TAATCTTAAATTTTGATTAAGAGTT	BA000019.2:5368811-5369361	alr4485
BA000019.2	5368865	5369415	5368865	5369276	alr4485	alr4485		ABC transporter, permease protein	-	13.5143	9e-06	0.181	TAATCTTAAATTTTGATTAAGAGTT	BA000019.2:5368865-5369415	alr4485
BA000019.2	5368980	5369530	5368980	5369276	alr4485	alr4485		ABC transporter, permease protein	-	13.5143	9e-06	0.181	TAATCTTAAATTTTGATTAAGAGTT	BA000019.2:5368980-5369530	alr4485
BA000019.2	6302636	6303186	6302636	6303186	alr5283	alr5283		hypothetical protein	-	13.4914	9.16e-06	0.181	TGTGGTTTAATTTTACTTAACAATT	BA000019.2:6302636-6303186	alr5283
BA000019.2	6302677	6303227	6302677	6303186	alr5283	alr5283		hypothetical protein	-	13.4914	9.16e-06	0.181	TGTGGTTTAATTTTACTTAACAATT	BA000019.2:6302677-6303227	alr5283
BA000019.2	6303030	6303580	6303030	6303186	alr5283	alr5283		hypothetical protein	-	13.4914	9.16e-06	0.181	TGTGGTTTAATTTTACTTAACAATT	BA000019.2:6303030-6303580	alr5283
BA000019.2	6303040	6303590	6303040	6303186	alr5283	alr5283		hypothetical protein	-	13.4914	9.16e-06	0.181	TGTGGTTTAATTTTACTTAACAATT	BA000019.2:6303040-6303590	alr5283
BA000019.2	6303070	6303620	6303070	6303186	alr5283	alr5283		hypothetical protein	-	13.4914	9.16e-06	0.181	TGTGGTTTAATTTTACTTAACAATT	BA000019.2:6303070-6303620	alr5283
BA000019.2	6303091	6303641	6303091	6303186	alr5283	alr5283		hypothetical protein	-	13.4914	9.16e-06	0.181	TGTGGTTTAATTTTACTTAACAATT	BA000019.2:6303091-6303641	alr5283
BA000019.2	6303091	6303641	6303461	6303641	alr5284	alr5284		hypothetical protein	-	13.4914	9.16e-06	0.181	TGTGGTTTAATTTTACTTAACAATT	BA000019.2:6303091-6303641	alr5284
BA000019.2	6303070	6303620	6303461	6303620	alr5284	alr5284		hypothetical protein	-	13.4914	9.16e-06	0.181	TGTGGTTTAATTTTACTTAACAATT	BA000019.2:6303070-6303620	alr5284
BA000019.2	6303040	6303590	6303461	6303590	alr5284	alr5284		hypothetical protein	-	13.4914	9.16e-06	0.181	TGTGGTTTAATTTTACTTAACAATT	BA000019.2:6303040-6303590	alr5284
BA000019.2	6303030	6303580	6303461	6303580	alr5284	alr5284		hypothetical protein	-	13.4914	9.16e-06	0.181	TGTGGTTTAATTTTACTTAACAATT	BA000019.2:6303030-6303580	alr5284
BA000019.2	4990614	4991164	4990614	4991164	asl4146	asl4146		hypothetical protein	-	13.4686	9.33e-06	0.181	AATCCTTAAGTTTATCTTCAGTCGC	BA000019.2:4990614-4991164	asl4146
BA000019.2	1047111	1047661	1047111	1047661	asr0905	asr0905		hypothetical protein	-	13.52	8.96e-06	0.181	TATTATTTATTTATTCTCAATATTT	BA000019.2:1047111-1047661	asr0905
BA000019.2	1047044	1047594	1047111	1047594	asr0905	asr0905		hypothetical protein	-	13.52	8.96e-06	0.181	TATTATTTATTTATTCTCAATATTT	BA000019.2:1047044-1047594	asr0905
BA000019.2	1047023	1047573	1047111	1047573	asr0905	asr0905		hypothetical protein	-	13.52	8.96e-06	0.181	TATTATTTATTTATTCTCAATATTT	BA000019.2:1047023-1047573	asr0905
BA000019.2	1047195	1047745	1047195	1047661	asr0905	asr0905		hypothetical protein	-	13.52	8.96e-06	0.181	TATTATTTATTTATTCTCAATATTT	BA000019.2:1047195-1047745	asr0905
BA000019.2	2409692	2410242	2409692	2410242	asr2016	asr2016		unknown protein	+	13.4971	9.12e-06	0.181	ATTTTTTAAATATTTATAAAACTTT	BA000019.2:2409692-2410242	asr2016
BA000019.2	3672655	3673205	3672954	3673205	all3032	all3032		hypothetical protein	+	13.4343	9.58e-06	0.184	TTTTTTATACTTTCACTTAAAACTT	BA000019.2:3672655-3673205	all3032
BA000019.2	3672655	3673205	3672655	3673205	all3033	all3033		hypothetical protein	+	13.4343	9.58e-06	0.184	TTTTTTATACTTTCACTTAAAACTT	BA000019.2:3672655-3673205	all3033
BA000019.2	678404	678954	678404	678605	alr0583	alr0583		ABC transporter, ATP-binding protein	-	13.4343	9.58e-06	0.184	GCAATTTTTCCATTTATTAAGAATG	BA000019.2:678404-678954	alr0583
BA000019.2	678617	679167	678617	678678	alr0583	alr0583		ABC transporter, ATP-binding protein	-	13.4343	9.58e-06	0.184	GCAATTTTTCCATTTATTAAGAATG	BA000019.2:678617-679167	alr0583
BA000019.2	1743255	1743805	1743255	1743664	all1479	all1479		unknown protein	+	13.4286	9.62e-06	0.185	AATCTTTTAAAATTTCTAAGCATCT	BA000019.2:1743255-1743805	all1479
BA000019.2	1360204	1360754	1360204	1360754	1360254				+	13.4114	9.75e-06	0.186	TGATTTTAAGTTTTAATTAATTTCC	BA000019.2:1360204-1360754
BA000019.2	1359827	1360377	1360204	1360377	1360254				+	13.4114	9.75e-06	0.186	TGATTTTAAGTTTTAATTAATTTCC	BA000019.2:1359827-1360377
BA000019.2	1359827	1360377	1359827	1360377	alr1155	alr1155		carbamoyl phosphate synthase small subunit	+	13.4114	9.75e-06	0.186	TGATTTTAAGTTTTAATTAATTTCC	BA000019.2:1359827-1360377	alr1155
BA000019.2	1360204	1360754	1360204	1360377	alr1155	alr1155		carbamoyl phosphate synthase small subunit	+	13.4114	9.75e-06	0.186	TGATTTTAAGTTTTAATTAATTTCC	BA000019.2:1360204-1360754	alr1155
BA000019.2	2893309	2893859	2893309	2893414	alr2411	alr2411		serine/threonine kinase	+	13.4114	9.75e-06	0.186	GAATATTTATTTTTAGTTCAAGATT	BA000019.2:2893309-2893859	alr2411
BA000019.2	2893309	2893859	2893309	2893335	alr2412	alr2412		serine/threonine kinase	+	13.4114	9.75e-06	0.186	GAATATTTATTTTTAGTTCAAGATT	BA000019.2:2893309-2893859	alr2412
BA000019.2	2893439	2893989	2893439	2893859	alr2412	alr2412		serine/threonine kinase	+	13.4114	9.75e-06	0.186	GAATATTTATTTTTAGTTCAAGATT	BA000019.2:2893439-2893989	alr2412
BA000019.2	1324159	1324709	1324159	1324345	all1127	all1127		NADH dehydrogenase	+	13.3943	9.88e-06	0.187	GTATTCTTGCTTTTACTTAATACTG	BA000019.2:1324159-1324709	all1127
BA000019.2	3550489	3551039	3550489	3551039	all2908	all2908		cation transport ATPase	-	13.4057	9.79e-06	0.187	GAACAATAAGATATTCATAAGACTT	BA000019.2:3550489-3551039	all2908
BA000019.2	1019182	1019732	1019182	1019250	alr0882	alr0882		hypothetical protein	-	13.3886	9.93e-06	0.187	AATTCTTAATTTTTTGTAATAAATT	BA000019.2:1019182-1019732	alr0882
BA000019.2	1324159	1324709	1324595	1324709	alr1128	alr1128		chromosome segregation protein	+	13.3943	9.88e-06	0.187	GTATTCTTGCTTTTACTTAATACTG	BA000019.2:1324159-1324709	alr1128
BA000019.2	1019382	1019932	1019382	1019932	asl0884	asl0884		probable ferredoxin [2Fe-2S]	-	13.3886	9.93e-06	0.187	AATTCTTAATTTTTTGTAATAAATT	BA000019.2:1019382-1019932	asl0884
BA000019.2	1019182	1019732	1019382	1019732	asl0884	asl0884		probable ferredoxin [2Fe-2S]	-	13.3886	9.93e-06	0.187	AATTCTTAATTTTTTGTAATAAATT	BA000019.2:1019182-1019732	asl0884
BA000019.2	1019456	1020006	1019456	1019932	asl0884	asl0884		probable ferredoxin [2Fe-2S]	-	13.3886	9.93e-06	0.187	AATTCTTAATTTTTTGTAATAAATT	BA000019.2:1019456-1020006	asl0884
BA000019.2	1019587	1020137	1019587	1019932	asl0884	asl0884		probable ferredoxin [2Fe-2S]	-	13.3886	9.93e-06	0.187	AATTCTTAATTTTTTGTAATAAATT	BA000019.2:1019587-1020137	asl0884
BA000019.2	1019595	1020145	1019595	1019932	asl0884	asl0884		probable ferredoxin [2Fe-2S]	-	13.3886	9.93e-06	0.187	AATTCTTAATTTTTTGTAATAAATT	BA000019.2:1019595-1020145	asl0884
BA000019.2	1019595	1020145	1019823	1020145	asl0885	asl0885	psbK	photosystem II protein PsbK	-	13.3886	9.93e-06	0.187	AATTCTTAATTTTTTGTAATAAATT	BA000019.2:1019595-1020145	psbK
BA000019.2	1019587	1020137	1019823	1020137	asl0885	asl0885	psbK	photosystem II protein PsbK	-	13.3886	9.93e-06	0.187	AATTCTTAATTTTTTGTAATAAATT	BA000019.2:1019587-1020137	psbK
BA000019.2	1019456	1020006	1019823	1020006	asl0885	asl0885	psbK	photosystem II protein PsbK	-	13.3886	9.93e-06	0.187	AATTCTTAATTTTTTGTAATAAATT	BA000019.2:1019456-1020006	psbK
BA000019.2	1019382	1019932	1019823	1019932	asl0885	asl0885	psbK	photosystem II protein PsbK	-	13.3886	9.93e-06	0.187	AATTCTTAATTTTTTGTAATAAATT	BA000019.2:1019382-1019932	psbK
BA000019.2	1019182	1019732	1019182	1019732	psbM	asl0883	psbM	photosystem II protein PsbM	-	13.3886	9.93e-06	0.187	AATTCTTAATTTTTTGTAATAAATT	BA000019.2:1019182-1019732
BA000019.2	1019382	1019932	1019382	1019732	psbM	asl0883	psbM	photosystem II protein PsbM	-	13.3886	9.93e-06	0.187	AATTCTTAATTTTTTGTAATAAATT	BA000019.2:1019382-1019932
BA000019.2	1019456	1020006	1019456	1019732	psbM	asl0883	psbM	photosystem II protein PsbM	-	13.3886	9.93e-06	0.187	AATTCTTAATTTTTTGTAATAAATT	BA000019.2:1019456-1020006
BA000019.2	1019587	1020137	1019587	1019732	psbM	asl0883	psbM	photosystem II protein PsbM	-	13.3886	9.93e-06	0.187	AATTCTTAATTTTTTGTAATAAATT	BA000019.2:1019587-1020137
BA000019.2	1019595	1020145	1019595	1019732	psbM	asl0883	psbM	photosystem II protein PsbM	-	13.3886	9.93e-06	0.187	AATTCTTAATTTTTTGTAATAAATT	BA000019.2:1019595-1020145
BA000019.2	1103814	1104364	1103814	1104364	all0949	all0949		hypothetical protein	+	13.0971	1.24e-05	0.188	AATTGCTAAATTTTCCTTAAATTTT	BA000019.2:1103814-1104364	all0949			all0949
BA000019.2	1103662	1104212	1103814	1104212	all0949	all0949		hypothetical protein	+	13.0971	1.24e-05	0.188	AATTGCTAAATTTTCCTTAAATTTT	BA000019.2:1103662-1104212	all0949			all0949
BA000019.2	1103652	1104202	1103814	1104202	all0949	all0949		hypothetical protein	+	13.0971	1.24e-05	0.188	AATTGCTAAATTTTCCTTAAATTTT	BA000019.2:1103652-1104202	all0949			all0949
BA000019.2	1103976	1104526	1103976	1104364	all0949	all0949		hypothetical protein	+	13.0971	1.24e-05	0.188	AATTGCTAAATTTTCCTTAAATTTT	BA000019.2:1103976-1104526	all0949			all0949
BA000019.2	3069504	3070054	3069504	3069718	all2567	all2567		hypothetical protein	+	12.9314	1.41e-05	0.188	AATATTTTAGGTCTTCATAACATTC	BA000019.2:3069504-3070054	all2567		all2567	all2567
BA000019.2	3069657	3070207	3069657	3069718	all2567	all2567		hypothetical protein	+	12.9314	1.41e-05	0.188	AATATTTTAGGTCTTCATAACATTC	BA000019.2:3069657-3070207	all2567		all2567	all2567
BA000019.2	5195258	5195808	5195258	5195808	all4340	all4340	rps12	30S ribosomal protein S12	-	12.9829	1.35e-05	0.188	ATATAATCAGGATTTGTTAAAACTT	BA000019.2:5195258-5195808	rps12			all4340
BA000019.2	5195297	5195847	5195297	5195808	all4340	all4340	rps12	30S ribosomal protein S12	-	12.9829	1.35e-05	0.188	ATATAATCAGGATTTGTTAAAACTT	BA000019.2:5195297-5195847	rps12			all4340
BA000019.2	1998237	1998787	1998237	1998400	alr1674	alr1674		hypothetical protein	-	13.3086	1.06e-05	0.188	TACATCTTTAATTTACTTAATATTT	BA000019.2:1998237-1998787	alr1674			alr1674
BA000019.2	1998248	1998798	1998248	1998400	alr1674	alr1674		hypothetical protein	-	13.3086	1.06e-05	0.188	TACATCTTTAATTTACTTAATATTT	BA000019.2:1998248-1998798	alr1674			alr1674
BA000019.2	1103652	1104202	1103652	1104202	alr0950	alr0950	coxB	cytochrome c oxidase subunit II	+	13.0971	1.24e-05	0.188	AATTGCTAAATTTTCCTTAAATTTT	BA000019.2:1103652-1104202	coxB		alr0950
BA000019.2	1103662	1104212	1103662	1104202	alr0950	alr0950	coxB	cytochrome c oxidase subunit II	+	13.0971	1.24e-05	0.188	AATTGCTAAATTTTCCTTAAATTTT	BA000019.2:1103662-1104212	coxB		alr0950
BA000019.2	1103814	1104364	1103814	1104202	alr0950	alr0950	coxB	cytochrome c oxidase subunit II	+	13.0971	1.24e-05	0.188	AATTGCTAAATTTTCCTTAAATTTT	BA000019.2:1103814-1104364	coxB		alr0950
BA000019.2	1103976	1104526	1103976	1104202	alr0950	alr0950	coxB	cytochrome c oxidase subunit II	+	13.0971	1.24e-05	0.188	AATTGCTAAATTTTCCTTAAATTTT	BA000019.2:1103976-1104526	coxB		alr0950
BA000019.2	3332076	3332626	3332076	3332161	alr2734	alr2734	coxC	cytochrome c oxidase subunit III	-	13.0343	1.3e-05	0.188	AAAAATCTGCGTTTGCTTCAGAATT	BA000019.2:3332076-3332626			alr2734
BA000019.2	4616837	4617387	4616837	4616916	alr3817	alr3817		unknown protein	-	13.3543	1.02e-05	0.188	ATATTTTTCTTTTTTCTTTGTACTT	BA000019.2:4616837-4617387	alr3817		alr3817
BA000019.2	4616858	4617408	4616858	4616916	alr3817	alr3817		unknown protein	-	13.3543	1.02e-05	0.188	ATATTTTTCTTTTTTCTTTGTACTT	BA000019.2:4616858-4617408	alr3817		alr3817
BA000019.2	4616961	4617511	4616961	4617408	alr3817	alr3817		unknown protein	-	13.3543	1.02e-05	0.188	ATATTTTTCTTTTTTCTTTGTACTT	BA000019.2:4616961-4617511	alr3817		alr3817
BA000019.2	4617144	4617694	4617144	4617408	alr3817	alr3817		unknown protein	-	13.3543	1.02e-05	0.188	ATATTTTTCTTTTTTCTTTGTACTT	BA000019.2:4617144-4617694	alr3817		alr3817
BA000019.2	4616961	4617511	4616961	4617511	alr3818	alr3818		unknown protein	-	13.3543	1.02e-05	0.188	ATATTTTTCTTTTTTCTTTGTACTT	BA000019.2:4616961-4617511	alr3818		alr3818
BA000019.2	4616858	4617408	4616961	4617408	alr3818	alr3818		unknown protein	-	13.3543	1.02e-05	0.188	ATATTTTTCTTTTTTCTTTGTACTT	BA000019.2:4616858-4617408	alr3818		alr3818
BA000019.2	4616837	4617387	4616961	4617387	alr3818	alr3818		unknown protein	-	13.3543	1.02e-05	0.188	ATATTTTTCTTTTTTCTTTGTACTT	BA000019.2:4616837-4617387	alr3818		alr3818
BA000019.2	4617144	4617694	4617144	4617511	alr3818	alr3818		unknown protein	-	13.3543	1.02e-05	0.188	ATATTTTTCTTTTTTCTTTGTACTT	BA000019.2:4617144-4617694	alr3818		alr3818
BA000019.2	3021279	3021829	3021279	3021829	coxB	alr0950	coxB	cytochrome c oxidase subunit II	+	13.1143	1.22e-05	0.188	ATTTTTTAATATTATGTTTACCATT	BA000019.2:3021279-3021829			coxB
BA000019.2	3021285	3021835	3021285	3021829	coxB	alr0950	coxB	cytochrome c oxidase subunit II	+	13.1143	1.22e-05	0.188	ATTTTTTAATATTATGTTTACCATT	BA000019.2:3021285-3021835			coxB
BA000019.2	22028	22578	22530	22578	all0025	all0025		hypothetical protein	+	12.8514	1.49e-05	0.188	AACTATTAACTATTTATTTTGAATT	BA000019.2:22028-22578	all0025	all0025
BA000019.2	22013	22563	22530	22563	all0025	all0025		hypothetical protein	+	12.8514	1.49e-05	0.188	AACTATTAACTATTTATTTTGAATT	BA000019.2:22013-22563	all0025	all0025
BA000019.2	22009	22559	22530	22559	all0025	all0025		hypothetical protein	+	12.8514	1.49e-05	0.188	AACTATTAACTATTTATTTTGAATT	BA000019.2:22009-22559	all0025	all0025
BA000019.2	2820845	2821395	2820954	2821395	alr2339	alr2339	hetR	heterocyst differentiation protein HetR	-	13.0229	1.31e-05	0.188	TTAACTTTTCTTTTGCTAAAAATTT	BA000019.2:2820845-2821395	hetR	alr2339
BA000019.2	2820734	2821284	2820954	2821284	alr2339	alr2339	hetR	heterocyst differentiation protein HetR	-	13.0229	1.31e-05	0.188	TTAACTTTTCTTTTGCTAAAAATTT	BA000019.2:2820734-2821284	hetR	alr2339
BA000019.2	2820442	2820992	2820954	2820992	alr2339	alr2339	hetR	heterocyst differentiation protein HetR	-	13.0229	1.31e-05	0.188	TTAACTTTTCTTTTGCTAAAAATTT	BA000019.2:2820442-2820992	hetR	alr2339
BA000019.2	2820431	2820981	2820954	2820981	alr2339	alr2339	hetR	heterocyst differentiation protein HetR	-	13.0229	1.31e-05	0.188	TTAACTTTTCTTTTGCTAAAAATTT	BA000019.2:2820431-2820981	hetR	alr2339
BA000019.2	2820420	2820970	2820954	2820970	alr2339	alr2339	hetR	heterocyst differentiation protein HetR	-	13.0229	1.31e-05	0.188	TTAACTTTTCTTTTGCTAAAAATTT	BA000019.2:2820420-2820970	hetR	alr2339
BA000019.2	2820411	2820961	2820954	2820961	alr2339	alr2339	hetR	heterocyst differentiation protein HetR	-	13.0229	1.31e-05	0.188	TTAACTTTTCTTTTGCTAAAAATTT	BA000019.2:2820411-2820961	hetR	alr2339
BA000019.2	6031083	6031633	6031083	6031633	alr5059	alr5059		hypothetical protein	+	13.2114	1.14e-05	0.188	GCATTGTAATTTTTTCTAAAGTAGC	BA000019.2:6031083-6031633	alr5059	alr5059
BA000019.2	22028	22578	22355	22578	asl0026	asl0026		unknown protein	+	12.8514	1.49e-05	0.188	AACTATTAACTATTTATTTTGAATT	BA000019.2:22028-22578	asl0026	asl0026
BA000019.2	22013	22563	22355	22563	asl0026	asl0026		unknown protein	+	12.8514	1.49e-05	0.188	AACTATTAACTATTTATTTTGAATT	BA000019.2:22013-22563	asl0026	asl0026
BA000019.2	22009	22559	22355	22559	asl0026	asl0026		unknown protein	+	12.8514	1.49e-05	0.188	AACTATTAACTATTTATTTTGAATT	BA000019.2:22009-22559	asl0026	asl0026
BA000019.2	1547424	1547974	1547758	1547974	asl1305	asl1305		unknown protein	+	12.9029	1.44e-05	0.188	AAGATTTTTTAATTTCTTTAATTTC	BA000019.2:1547424-1547974	asl1305	asl1305
BA000019.2	1547255	1547805	1547758	1547805	asl1305	asl1305		unknown protein	+	12.9029	1.44e-05	0.188	AAGATTTTTTAATTTCTTTAATTTC	BA000019.2:1547255-1547805	asl1305	asl1305
BA000019.2	9643	10193	9677	10193	9727				-	13.0571	1.28e-05	0.188	GTTAATTGTTTTTTTCTAAAGTATT	BA000019.2:9643-10193
BA000019.2	9615	10165	9677	10165	9727				-	13.0571	1.28e-05	0.188	GTTAATTGTTTTTTTCTAAAGTATT	BA000019.2:9615-10165
BA000019.2	9591	10141	9677	10141	9727				-	13.0571	1.28e-05	0.188	GTTAATTGTTTTTTTCTAAAGTATT	BA000019.2:9591-10141
BA000019.2	9565	10115	9677	10115	9727				-	13.0571	1.28e-05	0.188	GTTAATTGTTTTTTTCTAAAGTATT	BA000019.2:9565-10115
BA000019.2	9561	10111	9677	10111	9727				-	13.0571	1.28e-05	0.188	GTTAATTGTTTTTTTCTAAAGTATT	BA000019.2:9561-10111
BA000019.2	9532	10082	9677	10082	9727				-	13.0571	1.28e-05	0.188	GTTAATTGTTTTTTTCTAAAGTATT	BA000019.2:9532-10082
BA000019.2	9298	9848	9677	9848	9727				-	13.0571	1.28e-05	0.188	GTTAATTGTTTTTTTCTAAAGTATT	BA000019.2:9298-9848
BA000019.2	9532	10082	9532	10082	10032				-	13.0571	1.28e-05	0.188	GTTAATTGTTTTTTTCTAAAGTATT	BA000019.2:9532-10082
BA000019.2	9298	9848	9532	9848	10032				-	13.0571	1.28e-05	0.188	GTTAATTGTTTTTTTCTAAAGTATT	BA000019.2:9298-9848
BA000019.2	9561	10111	9561	10082	10032				-	13.0571	1.28e-05	0.188	GTTAATTGTTTTTTTCTAAAGTATT	BA000019.2:9561-10111
BA000019.2	9565	10115	9565	10082	10032				-	13.0571	1.28e-05	0.188	GTTAATTGTTTTTTTCTAAAGTATT	BA000019.2:9565-10115
BA000019.2	9591	10141	9591	10082	10032				-	13.0571	1.28e-05	0.188	GTTAATTGTTTTTTTCTAAAGTATT	BA000019.2:9591-10141
BA000019.2	9615	10165	9615	10082	10032				-	13.0571	1.28e-05	0.188	GTTAATTGTTTTTTTCTAAAGTATT	BA000019.2:9615-10165
BA000019.2	9643	10193	9643	10082	10032				-	13.0571	1.28e-05	0.188	GTTAATTGTTTTTTTCTAAAGTATT	BA000019.2:9643-10193
BA000019.2	9643	10193	10029	10193	10079				-	13.0571	1.28e-05	0.188	GTTAATTGTTTTTTTCTAAAGTATT	BA000019.2:9643-10193
BA000019.2	9615	10165	10029	10165	10079				-	13.0571	1.28e-05	0.188	GTTAATTGTTTTTTTCTAAAGTATT	BA000019.2:9615-10165
BA000019.2	9591	10141	10029	10141	10079				-	13.0571	1.28e-05	0.188	GTTAATTGTTTTTTTCTAAAGTATT	BA000019.2:9591-10141
BA000019.2	9565	10115	10029	10115	10079				-	13.0571	1.28e-05	0.188	GTTAATTGTTTTTTTCTAAAGTATT	BA000019.2:9565-10115
BA000019.2	9561	10111	10029	10111	10079				-	13.0571	1.28e-05	0.188	GTTAATTGTTTTTTTCTAAAGTATT	BA000019.2:9561-10111
BA000019.2	9532	10082	10029	10082	10079				-	13.0571	1.28e-05	0.188	GTTAATTGTTTTTTTCTAAAGTATT	BA000019.2:9532-10082
BA000019.2	22013	22563	22013	22563	22513				+	12.8514	1.49e-05	0.188	AACTATTAACTATTTATTTTGAATT	BA000019.2:22013-22563
BA000019.2	22009	22559	22013	22559	22513				+	12.8514	1.49e-05	0.188	AACTATTAACTATTTATTTTGAATT	BA000019.2:22009-22559
BA000019.2	22028	22578	22028	22563	22513				+	12.8514	1.49e-05	0.188	AACTATTAACTATTTATTTTGAATT	BA000019.2:22028-22578
BA000019.2	22028	22578	22028	22578	22528				+	12.8514	1.49e-05	0.188	AACTATTAACTATTTATTTTGAATT	BA000019.2:22028-22578
BA000019.2	22013	22563	22028	22563	22528				+	12.8514	1.49e-05	0.188	AACTATTAACTATTTATTTTGAATT	BA000019.2:22013-22563
BA000019.2	22009	22559	22028	22559	22528				+	12.8514	1.49e-05	0.188	AACTATTAACTATTTATTTTGAATT	BA000019.2:22009-22559
BA000019.2	24948	25498	25453	25498	25953				-	13.28	1.08e-05	0.188	AAACATCTTTTTTTTCTTAAAACAT	BA000019.2:24948-25498
BA000019.2	267770	268320	267770	268320	267820				-	13.0343	1.3e-05	0.188	AATTTAGAAATCTTTCTTAAAATTT	BA000019.2:267770-268320
BA000019.2	267761	268311	267770	268311	267820				-	13.0343	1.3e-05	0.188	AATTTAGAAATCTTTCTTAAAATTT	BA000019.2:267761-268311
BA000019.2	267751	268301	267770	268301	267820				-	13.0343	1.3e-05	0.188	AATTTAGAAATCTTTCTTAAAATTT	BA000019.2:267751-268301
BA000019.2	267749	268299	267770	268299	267820				-	13.0343	1.3e-05	0.188	AATTTAGAAATCTTTCTTAAAATTT	BA000019.2:267749-268299
BA000019.2	267705	268255	267770	268255	267820				-	13.0343	1.3e-05	0.188	AATTTAGAAATCTTTCTTAAAATTT	BA000019.2:267705-268255
BA000019.2	267651	268201	267770	268201	267820				-	13.0343	1.3e-05	0.188	AATTTAGAAATCTTTCTTAAAATTT	BA000019.2:267651-268201
BA000019.2	267782	268332	267782	268320	267820				-	13.0343	1.3e-05	0.188	AATTTAGAAATCTTTCTTAAAATTT	BA000019.2:267782-268332
BA000019.2	267807	268357	267807	268320	267820				-	13.0343	1.3e-05	0.188	AATTTAGAAATCTTTCTTAAAATTT	BA000019.2:267807-268357
BA000019.2	267809	268359	267809	268320	267820				-	13.0343	1.3e-05	0.188	AATTTAGAAATCTTTCTTAAAATTT	BA000019.2:267809-268359
BA000019.2	267826	268376	267826	268320	267820				-	13.0343	1.3e-05	0.188	AATTTAGAAATCTTTCTTAAAATTT	BA000019.2:267826-268376
BA000019.2	267832	268382	267832	268320	267820				-	13.0343	1.3e-05	0.188	AATTTAGAAATCTTTCTTAAAATTT	BA000019.2:267832-268382
BA000019.2	267868	268418	267868	268320	267820				-	13.0343	1.3e-05	0.188	AATTTAGAAATCTTTCTTAAAATTT	BA000019.2:267868-268418
BA000019.2	267888	268438	267888	268320	267820				-	13.0343	1.3e-05	0.188	AATTTAGAAATCTTTCTTAAAATTT	BA000019.2:267888-268438
BA000019.2	267897	268447	267897	268320	267820				-	13.0343	1.3e-05	0.188	AATTTAGAAATCTTTCTTAAAATTT	BA000019.2:267897-268447
BA000019.2	267980	268530	267980	268320	267820				-	13.0343	1.3e-05	0.188	AATTTAGAAATCTTTCTTAAAATTT	BA000019.2:267980-268530
BA000019.2	268081	268631	268081	268320	267820				-	13.0343	1.3e-05	0.188	AATTTAGAAATCTTTCTTAAAATTT	BA000019.2:268081-268631
BA000019.2	267888	268438	267888	268438	267938				-	13.0343	1.3e-05	0.188	AATTTAGAAATCTTTCTTAAAATTT	BA000019.2:267888-268438
BA000019.2	267868	268418	267888	268418	267938				-	13.0343	1.3e-05	0.188	AATTTAGAAATCTTTCTTAAAATTT	BA000019.2:267868-268418
BA000019.2	267832	268382	267888	268382	267938				-	13.0343	1.3e-05	0.188	AATTTAGAAATCTTTCTTAAAATTT	BA000019.2:267832-268382
BA000019.2	267826	268376	267888	268376	267938				-	13.0343	1.3e-05	0.188	AATTTAGAAATCTTTCTTAAAATTT	BA000019.2:267826-268376
BA000019.2	267809	268359	267888	268359	267938				-	13.0343	1.3e-05	0.188	AATTTAGAAATCTTTCTTAAAATTT	BA000019.2:267809-268359
BA000019.2	267807	268357	267888	268357	267938				-	13.0343	1.3e-05	0.188	AATTTAGAAATCTTTCTTAAAATTT	BA000019.2:267807-268357
BA000019.2	267782	268332	267888	268332	267938				-	13.0343	1.3e-05	0.188	AATTTAGAAATCTTTCTTAAAATTT	BA000019.2:267782-268332
BA000019.2	267770	268320	267888	268320	267938				-	13.0343	1.3e-05	0.188	AATTTAGAAATCTTTCTTAAAATTT	BA000019.2:267770-268320
BA000019.2	267761	268311	267888	268311	267938				-	13.0343	1.3e-05	0.188	AATTTAGAAATCTTTCTTAAAATTT	BA000019.2:267761-268311
BA000019.2	267751	268301	267888	268301	267938				-	13.0343	1.3e-05	0.188	AATTTAGAAATCTTTCTTAAAATTT	BA000019.2:267751-268301
BA000019.2	267749	268299	267888	268299	267938				-	13.0343	1.3e-05	0.188	AATTTAGAAATCTTTCTTAAAATTT	BA000019.2:267749-268299
BA000019.2	267705	268255	267888	268255	267938				-	13.0343	1.3e-05	0.188	AATTTAGAAATCTTTCTTAAAATTT	BA000019.2:267705-268255
BA000019.2	267651	268201	267888	268201	267938				-	13.0343	1.3e-05	0.188	AATTTAGAAATCTTTCTTAAAATTT	BA000019.2:267651-268201
BA000019.2	267897	268447	267897	268438	267938				-	13.0343	1.3e-05	0.188	AATTTAGAAATCTTTCTTAAAATTT	BA000019.2:267897-268447
BA000019.2	267980	268530	267980	268438	267938				-	13.0343	1.3e-05	0.188	AATTTAGAAATCTTTCTTAAAATTT	BA000019.2:267980-268530
BA000019.2	268081	268631	268081	268438	267938				-	13.0343	1.3e-05	0.188	AATTTAGAAATCTTTCTTAAAATTT	BA000019.2:268081-268631
BA000019.2	267651	268201	267651	268004	267954				-	13.0343	1.3e-05	0.188	AATTTAGAAATCTTTCTTAAAATTT	BA000019.2:267651-268201
BA000019.2	267705	268255	267705	268004	267954				-	13.0343	1.3e-05	0.188	AATTTAGAAATCTTTCTTAAAATTT	BA000019.2:267705-268255
BA000019.2	267749	268299	267749	268004	267954				-	13.0343	1.3e-05	0.188	AATTTAGAAATCTTTCTTAAAATTT	BA000019.2:267749-268299
BA000019.2	267751	268301	267751	268004	267954				-	13.0343	1.3e-05	0.188	AATTTAGAAATCTTTCTTAAAATTT	BA000019.2:267751-268301
BA000019.2	267761	268311	267761	268004	267954				-	13.0343	1.3e-05	0.188	AATTTAGAAATCTTTCTTAAAATTT	BA000019.2:267761-268311
BA000019.2	267770	268320	267770	268004	267954				-	13.0343	1.3e-05	0.188	AATTTAGAAATCTTTCTTAAAATTT	BA000019.2:267770-268320
BA000019.2	267782	268332	267782	268004	267954				-	13.0343	1.3e-05	0.188	AATTTAGAAATCTTTCTTAAAATTT	BA000019.2:267782-268332
BA000019.2	267807	268357	267807	268004	267954				-	13.0343	1.3e-05	0.188	AATTTAGAAATCTTTCTTAAAATTT	BA000019.2:267807-268357
BA000019.2	267809	268359	267809	268004	267954				-	13.0343	1.3e-05	0.188	AATTTAGAAATCTTTCTTAAAATTT	BA000019.2:267809-268359
BA000019.2	267826	268376	267826	268004	267954				-	13.0343	1.3e-05	0.188	AATTTAGAAATCTTTCTTAAAATTT	BA000019.2:267826-268376
BA000019.2	267832	268382	267832	268004	267954				-	13.0343	1.3e-05	0.188	AATTTAGAAATCTTTCTTAAAATTT	BA000019.2:267832-268382
BA000019.2	267868	268418	267868	268004	267954				-	13.0343	1.3e-05	0.188	AATTTAGAAATCTTTCTTAAAATTT	BA000019.2:267868-268418
BA000019.2	267888	268438	267888	268004	267954				-	13.0343	1.3e-05	0.188	AATTTAGAAATCTTTCTTAAAATTT	BA000019.2:267888-268438
BA000019.2	267897	268447	267897	268004	267954				-	13.0343	1.3e-05	0.188	AATTTAGAAATCTTTCTTAAAATTT	BA000019.2:267897-268447
BA000019.2	267980	268530	267980	268004	267954				-	13.0343	1.3e-05	0.188	AATTTAGAAATCTTTCTTAAAATTT	BA000019.2:267980-268530
BA000019.2	267749	268299	267749	268299	268249				-	13.0343	1.3e-05	0.188	AATTTAGAAATCTTTCTTAAAATTT	BA000019.2:267749-268299
BA000019.2	267705	268255	267749	268255	268249				-	13.0343	1.3e-05	0.188	AATTTAGAAATCTTTCTTAAAATTT	BA000019.2:267705-268255
BA000019.2	267651	268201	267749	268201	268249				-	13.0343	1.3e-05	0.188	AATTTAGAAATCTTTCTTAAAATTT	BA000019.2:267651-268201
BA000019.2	267751	268301	267751	268299	268249				-	13.0343	1.3e-05	0.188	AATTTAGAAATCTTTCTTAAAATTT	BA000019.2:267751-268301
BA000019.2	267761	268311	267761	268299	268249				-	13.0343	1.3e-05	0.188	AATTTAGAAATCTTTCTTAAAATTT	BA000019.2:267761-268311
BA000019.2	267770	268320	267770	268299	268249				-	13.0343	1.3e-05	0.188	AATTTAGAAATCTTTCTTAAAATTT	BA000019.2:267770-268320
BA000019.2	267782	268332	267782	268299	268249				-	13.0343	1.3e-05	0.188	AATTTAGAAATCTTTCTTAAAATTT	BA000019.2:267782-268332
BA000019.2	267807	268357	267807	268299	268249				-	13.0343	1.3e-05	0.188	AATTTAGAAATCTTTCTTAAAATTT	BA000019.2:267807-268357
BA000019.2	267809	268359	267809	268299	268249				-	13.0343	1.3e-05	0.188	AATTTAGAAATCTTTCTTAAAATTT	BA000019.2:267809-268359
BA000019.2	267826	268376	267826	268299	268249				-	13.0343	1.3e-05	0.188	AATTTAGAAATCTTTCTTAAAATTT	BA000019.2:267826-268376
BA000019.2	267832	268382	267832	268299	268249				-	13.0343	1.3e-05	0.188	AATTTAGAAATCTTTCTTAAAATTT	BA000019.2:267832-268382
BA000019.2	267868	268418	267868	268299	268249				-	13.0343	1.3e-05	0.188	AATTTAGAAATCTTTCTTAAAATTT	BA000019.2:267868-268418
BA000019.2	267888	268438	267888	268299	268249				-	13.0343	1.3e-05	0.188	AATTTAGAAATCTTTCTTAAAATTT	BA000019.2:267888-268438
BA000019.2	267897	268447	267897	268299	268249				-	13.0343	1.3e-05	0.188	AATTTAGAAATCTTTCTTAAAATTT	BA000019.2:267897-268447
BA000019.2	267980	268530	267980	268299	268249				-	13.0343	1.3e-05	0.188	AATTTAGAAATCTTTCTTAAAATTT	BA000019.2:267980-268530
BA000019.2	268081	268631	268081	268299	268249				-	13.0343	1.3e-05	0.188	AATTTAGAAATCTTTCTTAAAATTT	BA000019.2:268081-268631
BA000019.2	267761	268311	267761	268311	268261				-	13.0343	1.3e-05	0.188	AATTTAGAAATCTTTCTTAAAATTT	BA000019.2:267761-268311
BA000019.2	267751	268301	267761	268301	268261				-	13.0343	1.3e-05	0.188	AATTTAGAAATCTTTCTTAAAATTT	BA000019.2:267751-268301
BA000019.2	267749	268299	267761	268299	268261				-	13.0343	1.3e-05	0.188	AATTTAGAAATCTTTCTTAAAATTT	BA000019.2:267749-268299
BA000019.2	267705	268255	267761	268255	268261				-	13.0343	1.3e-05	0.188	AATTTAGAAATCTTTCTTAAAATTT	BA000019.2:267705-268255
BA000019.2	267651	268201	267761	268201	268261				-	13.0343	1.3e-05	0.188	AATTTAGAAATCTTTCTTAAAATTT	BA000019.2:267651-268201
BA000019.2	267770	268320	267770	268311	268261				-	13.0343	1.3e-05	0.188	AATTTAGAAATCTTTCTTAAAATTT	BA000019.2:267770-268320
BA000019.2	267782	268332	267782	268311	268261				-	13.0343	1.3e-05	0.188	AATTTAGAAATCTTTCTTAAAATTT	BA000019.2:267782-268332
BA000019.2	267807	268357	267807	268311	268261				-	13.0343	1.3e-05	0.188	AATTTAGAAATCTTTCTTAAAATTT	BA000019.2:267807-268357
BA000019.2	267809	268359	267809	268311	268261				-	13.0343	1.3e-05	0.188	AATTTAGAAATCTTTCTTAAAATTT	BA000019.2:267809-268359
BA000019.2	267826	268376	267826	268311	268261				-	13.0343	1.3e-05	0.188	AATTTAGAAATCTTTCTTAAAATTT	BA000019.2:267826-268376
BA000019.2	267832	268382	267832	268311	268261				-	13.0343	1.3e-05	0.188	AATTTAGAAATCTTTCTTAAAATTT	BA000019.2:267832-268382
BA000019.2	267868	268418	267868	268311	268261				-	13.0343	1.3e-05	0.188	AATTTAGAAATCTTTCTTAAAATTT	BA000019.2:267868-268418
BA000019.2	267888	268438	267888	268311	268261				-	13.0343	1.3e-05	0.188	AATTTAGAAATCTTTCTTAAAATTT	BA000019.2:267888-268438
BA000019.2	267897	268447	267897	268311	268261				-	13.0343	1.3e-05	0.188	AATTTAGAAATCTTTCTTAAAATTT	BA000019.2:267897-268447
BA000019.2	267980	268530	267980	268311	268261				-	13.0343	1.3e-05	0.188	AATTTAGAAATCTTTCTTAAAATTT	BA000019.2:267980-268530
[truncated: 7,845 more rows]

## Sheet: 2. reduced to unique genes
Chromosome start-end query window (FIMO)	Gene name / TSS position (from Pastor)	Gene ID (CyanoBase)	Gene symbol (CyanoBase)	Gene Description (CyanoBase)	Strand	FIMO score	FIMO p-value	FIMO q-value	FIMO best matched sequence	Early-dif	Late-Dif	Is in Kushige list	Functional_category_CyanoBase	COG_category	UniProtKB protein name	Is protein matching Markson's genes with experimentally identified rpaA binding peak?
BA000019.2:1988921-1989471	asr1667	asr1667		unknown protein	+	23.1771	1.91e-10	0.0012	AATATTTAAGATTTTCTTTAGATTT			asr1667	No similarity	NA	Asr1667 protein
BA000019.2:1501225-1501775	alr1266	alr1266		hypothetical protein	-	22.28	8.03e-10	0.00337	ATACTTGAATATTTTCTTAAGATTG				Conserved hypothetical protein	[S] Function unknown	Alr1266 protein
BA000019.2:1111162-1111712	alr0957	alr0957		ferric uptake regulator	-	21.64	2.05e-09	0.00515	AAATATTAATTTTTTCTTTATAATT				Transport and binding proteins	[P] Inorganic ion transport and metabolism	Ferric uptake regulator	Synpcc7942_1803
BA000019.2:1110939-1111489	all0955	all0955		hypothetical protein	-	21.64	2.05e-09	0.00515	AAATATTAATTTTTTCTTTATAATT	all0955			Conserved hypothetical protein	[Q] Secondary metabolites biosynthesis, transport and catabolism	All0955 protein
BA000019.2:1110939-1111489	1111439				-	21.64	2.05e-09	0.00515	AAATATTAATTTTTTCTTTATAATT
BA000019.2:4621378-4621928	alr3823	alr3823	radA	DNA repair protein RadA	-	21.3486	3.07e-09	0.00552	ATATCTTAATTTTTCCTTAAGTATT				Radiation sensitivity	[O] Posttranslational modification, protein turnover, chaperones	DNA repair protein RadA
BA000019.2:4621362-4621912	all3822	all3822	ycf27	two-component response regulator	-	21.3486	3.07e-09	0.00552	ATATCTTAATTTTTCCTTAAGTATT				Regulatory functions	[T] Signal transduction mechanisms	Two-component response regulator
BA000019.2:3753898-3754448	alr3101	alr3101		hypothetical protein	-	20.2857	1.22e-08	0.00811	TTTCTTTAATTATTTCTTTAGATTT				Conserved hypothetical protein	NA	Alr3101 protein
BA000019.2:3753898-3754448	alr3102	alr3102		hypothetical protein	-	20.2857	1.22e-08	0.00811	TTTCTTTAATTATTTCTTTAGATTT				Conserved hypothetical protein	[R] General function prediction only	Alr3102 protein
BA000019.2:4907319-4907869	alr4077	alr4077		hypothetical protein	-	20.36	1.12e-08	0.00811	TCTCTTTTATATTTTCTTTAGATTC			alr4077	Conserved hypothetical protein	NA	Alr4077 protein
BA000019.2:3754248-3754798	alr3103	alr3103		glutamate 5-kinase	-	20.2857	1.22e-08	0.00811	TTTCTTTAATTATTTCTTTAGATTT				Glutamate family / Nitrogen assimilation	[E] Amino acid transport and metabolism	Glutamate 5-kinase (EC 2.7.2.11) (Gamma-glutamyl kinase) (GK)
BA000019.2:3753898-3754448	3754398				-	20.2857	1.22e-08	0.00811	TTTCTTTAATTATTTCTTTAGATTT
BA000019.2:3754005-3754555	3754505				-	20.2857	1.22e-08	0.00811	TTTCTTTAATTATTTCTTTAGATTT
BA000019.2:4907319-4907869	4907285				-	20.36	1.12e-08	0.00811	TCTCTTTTATATTTTCTTTAGATTC
BA000019.2:4907421-4907971	4907471				-	20.36	1.12e-08	0.00811	TCTCTTTTATATTTTCTTTAGATTC
BA000019.2:4907480-4908030	4907530				-	20.36	1.12e-08	0.00811	TCTCTTTTATATTTTCTTTAGATTC
BA000019.2:4907319-4907869	4907618				-	20.36	1.12e-08	0.00811	TCTCTTTTATATTTTCTTTAGATTC
BA000019.2:4907319-4907869	4907677				-	20.36	1.12e-08	0.00811	TCTCTTTTATATTTTCTTTAGATTC
BA000019.2:4907745-4908295	4907795				-	20.36	1.12e-08	0.00811	TCTCTTTTATATTTTCTTTAGATTC
BA000019.2:4907781-4908331	4908281				-	20.36	1.12e-08	0.00811	TCTCTTTTATATTTTCTTTAGATTC
BA000019.2:4602573-4603123	alr3809	alr3809		carbamoyl phosphate synthetase large chain	-	19.8857	1.99e-08	0.0104	CATTTTTCACATTTTCTTAAGATTC				Pyrimidine ribonucleotide biosynthesis	[E] Amino acid transport and metabolism	Carbamoyl-phosphate synthase large chain (EC 6.3.5.5) (Carbamoyl-phosphate synthetase ammonia chain)
BA000019.2:4602521-4603071	4603021				-	19.8857	1.99e-08	0.0104	CATTTTTCACATTTTCTTAAGATTC
BA000019.2:4602552-4603102	4603052				-	19.8857	1.99e-08	0.0104	CATTTTTCACATTTTCTTAAGATTC
BA000019.2:3606813-3607363	all2964	all2964		probable NADH dehydrogenase	-	19.68	2.54e-08	0.0114	AATTTATTACATTTTCTTAATATTC				NADH dehydrogenase	[C] Energy production and conversion	All2964 protein
BA000019.2:3606708-3607258	all2965	all2965		unknown protein	-	19.68	2.54e-08	0.0114	AATTTATTACATTTTCTTAATATTC		all2965		No similarity	NA	All2965 protein
BA000019.2:2787209-2787759	alr2312	alr2312		unknown protein	+	19.5314	3.02e-08	0.0127	AAACCCTAATTTTTCCTTAAGTTTT				No similarity	NA	Alr2312 protein
BA000019.2:2787479-2788029	alr2313	alr2313		unknown protein	+	19.5314	3.02e-08	0.0127	AAACCCTAATTTTTCCTTAAGTTTT				No similarity	NA	Alr2313 protein
BA000019.2:2787209-2787759	2787498				+	19.5314	3.02e-08	0.0127	AAACCCTAATTTTTCCTTAAGTTTT
BA000019.2:2787479-2788029	2787529				+	19.5314	3.02e-08	0.0127	AAACCCTAATTTTTCCTTAAGTTTT
BA000019.2:1983117-1983667	all1660	all1660		unknown protein	-	19.4114	3.47e-08	0.0137	ACCTCTTAAGCTTTTCTTTATAATT				No similarity	NA	All1660 protein
BA000019.2:1982754-1983304	asr1661	asr1661		unknown protein	-	19.4114	3.47e-08	0.0137	ACCTCTTAAGCTTTTCTTTATAATT				No similarity	NA	Asr1661 protein
BA000019.2:4924666-4925216	all4085	all4085		endonuclease V	-	19.1886	4.48e-08	0.0171	AATAATTTATTTATTCTTAAGATTC				DNA replication, recombination, and repair	[L] Replication, recombination and repair	Endonuclease V (EC 3.1.21.7) (Deoxyinosine 3'endonuclease) (Deoxyribonuclease V) (DNase V)
BA000019.2:5371728-5372278	alr4487	alr4487		hypothetical protein	-	19.0971	4.97e-08	0.0174	ATTTATTATTTTTTTCTTTAGACTC				Conserved hypothetical protein	NA	Alr4487 protein
BA000019.2:1209399-1209949	alr1039	alr1039		probable aspartate aminotransferase	-	18.9257	6.01e-08	0.0198	TATACTTAATGTTTTCTTTATAATT				Aspartate family	[E] Amino acid transport and metabolism	Alr1039 protein
BA000019.2:1209103-1209653	asr1038	asr1038		unknown protein	-	18.9257	6.01e-08	0.0198	TATACTTAATGTTTTCTTTATAATT				No similarity	NA	Asr1038 protein
BA000019.2:1006960-1007510	asl0873	asl0873		CAB/ELIP/HLIP superfamily	-	18.9086	6.13e-08	0.0198	ACTTCTCAAGATTTACTTAATATTT				Adaptations and atypical conditions	NA	CAB/ELIP/HLIP superfamily
BA000019.2:1209103-1209653	alr1037	alr1037		hypothetical protein	-	18.9257	6.01e-08	0.0198	TATACTTAATGTTTTCTTTATAATT				Conserved hypothetical protein	[S] Function unknown	UPF0182 protein alr1037
BA000019.2:4032547-4033097	alr3337	alr3337		unknown protein	-	18.6743	7.92e-08	0.0249	TAATTTTAAGGATTGCTTAATATTT				No similarity	NA	Alr3337 protein
BA000019.2:4399001-4399551	alr3645	alr3645		similar to XisI protein	+	18.5714	8.86e-08	0.0249	GCAATTTAATATTGACTTAATATTT				Nitrogen metabolism	NA	Alr3645 protein
BA000019.2:6288940-6289490	alr5271	alr5271		unknown protein	-	18.5657	8.91e-08	0.0249	TATTATTAAGATTTAATTAAGATTG				No similarity	NA	Alr5271 protein
BA000019.2:4032547-4033097	alr3336	alr3336		similar to methionine adenosyltransferase	-	18.6743	7.92e-08	0.0249	TAATTTTAAGGATTGCTTAATATTT				Cobalamin, heme, phycobilin and porphyrin	[M] Cell wall/membrane/envelope biogenesis	dTDP-4-dehydrorhamnose reductase (EC 1.1.1.133)
BA000019.2:4398990-4399540	alr3646	alr3646		transcriptional regulator	+	18.5714	8.86e-08	0.0249	GCAATTTAATATTGACTTAATATTT				Regulatory functions	[K] Transcription	Transcriptional regulator
BA000019.2:6288940-6289490	alr5272	alr5272		two-component sensor histidine kinase	-	18.5657	8.91e-08	0.0249	TATTATTAAGATTTAATTAAGATTG				Regulatory functions	[T] Signal transduction mechanisms	Two-component sensor histidine kinase
BA000019.2:4399178-4399728	4399228				+	18.5714	8.86e-08	0.0249	GCAATTTAATATTGACTTAATATTT
BA000019.2:1333300-1333850	alr1133	alr1133		hypothetical protein	+	18.4514	1.01e-07	0.0261	ATAATTTGATTTTTCCTTAAGTATT				Conserved hypothetical protein	NA	Alr1133 protein
BA000019.2:5444807-5445357	alr4551	alr4551		hypothetical protein	+	18.4229	1.04e-07	0.0261	AATACTTAACTTTTTATTCATAATT				Conserved hypothetical protein	[K] Transcription	Alr4551 protein
BA000019.2:3468809-3469359	all2847	all2847		cobalamin biosynthesis protein D	+	18.3714	1.1e-07	0.0261	AAACAATAAGATTTCCTTAACACCC				Cobalamin, heme, phycobilin and porphyrin	[H] Coenzyme transport and metabolism	Cobalt-precorrin-5B C(1)-methyltransferase (EC 2.1.1.195) (Cobalt-precorrin-6A synthase)
BA000019.2:3468809-3469359	all2846	all2846		GMP synthase (glutamine-hydrolyzing)	+	18.3714	1.1e-07	0.0261	AAACAATAAGATTTCCTTAACACCC				Purine ribonucleotide biosynthesis	[F] Nucleotide transport and metabolism	GMP synthase [glutamine-hydrolyzing] (EC 6.3.5.2) (GMP synthetase) (Glutamine amidotransferase)
BA000019.2:1333675-1334225	asr1134	asr1134		hypothetical protein	+	18.4514	1.01e-07	0.0261	ATAATTTGATTTTTCCTTAAGTATT				No similarity	NA	UPF0337 protein asr1134
BA000019.2:1333300-1333850	uvrB	all1132	uvrB	excinuclease ABC subunit B; UvrB	+	18.4514	1.01e-07	0.0261	ATAATTTGATTTTTCCTTAAGTATT				DNA replication, recombination, and repair	[L] Replication, recombination and repair	UvrABC system protein B (Protein UvrB) (Excinuclease ABC subunit B)
BA000019.2:3468884-3469434	3468934				+	18.3714	1.1e-07	0.0261	AAACAATAAGATTTCCTTAACACCC
BA000019.2:6150889-6151439	all5153	all5153		hypothetical protein	-	17.9943	1.63e-07	0.0263	GATTTTTAATTTTTACTAAAAACTC				Conserved hypothetical protein	NA	All5153 protein
BA000019.2:3955066-3955616	alr3281	alr3281		hypothetical protein	+	18.2514	1.25e-07	0.0263	AGAATTTAACTATTGATTAAGAATT				Conserved hypothetical protein	[K] Transcription	Alr3281 protein
BA000019.2:2705908-2706458	gvpC	all2252	gvpC	gas vesicle protein GvpC	+	18.0914	1.47e-07	0.0263	ATATCTTAATTTCCTATTAAGAATT				Other	NA	Gas vesicle protein C
BA000019.2:760348-760898	alr0656	alr0656		Na+/H+ antiporter	-	18.12	1.43e-07	0.0263	GGGTGTTTACATTTTCTTTAGATTT				Transport and binding proteins	[T] Signal transduction mechanisms	Na+/H+ antiporter
BA000019.2:6150762-6151312	alr5154	alr5154	psaA	photosystem I core protein A1	-	17.9943	1.63e-07	0.0263	GATTTTTAATTTTTACTAAAAACTC				Photosystem I	NA	Photosystem I P700 chlorophyll a apoprotein A1 (EC 1.97.1.12) (PsaA)
BA000019.2:3955066-3955616	alr3280	alr3280		RNA polymerase sigma-E factor	+	18.2514	1.25e-07	0.0263	AGAATTTAACTATTGATTAAGAATT				RNA synthesis, modification, and DNA transcription	[K] Transcription	RNA polymerase sigma-E factor
BA000019.2:2706232-2706782	gvpA	asl2254	gvpA	gas vesicle protein GvpA	+	18.0914	1.47e-07	0.0263	ATATCTTAATTTCCTATTAAGAATT				Other	NA
BA000019.2:2706216-2706766	gvpB	asl2253	gvpB	gas vesicle protein GvpB	+	18.0914	1.47e-07	0.0263	ATATCTTAATTTCCTATTAAGAATT				Other	NA
BA000019.2:760348-760898	alr0657	alr0657	rfbB	dTDP-glucose 4-6-dehydratase; RfbB	-	18.12	1.43e-07	0.0263	GGGTGTTTACATTTTCTTTAGATTT						UDP-glucuronate decarboxylase (EC 4.1.1.35)
BA000019.2:6150589-6151139	6151089				-	17.9943	1.63e-07	0.0263	GATTTTTAATTTTTACTAAAAACTC
BA000019.2:6041134-6041684	alr5070	alr5070		tmRNA-binding protein SmpB	-	17.8514	1.89e-07	0.0283	ATAATTTAAGATTTTCTTTATAAAT				Other	[O] Posttranslational modification, protein turnover, chaperones	SsrA-binding protein (Small protein B)
BA000019.2:6041104-6041654	all5069	all5069		two-component response regulator	-	17.8514	1.89e-07	0.0283	ATAATTTAAGATTTTCTTTATAAAT				Regulatory functions	[K] Transcription	Two-component response regulator
BA000019.2:6041283-6041833	6041512				-	17.8514	1.89e-07	0.0283	ATAATTTAAGATTTTCTTTATAAAT
BA000019.2:6041104-6041654	6041604				-	17.8514	1.89e-07	0.0283	ATAATTTAAGATTTTCTTTATAAAT
BA000019.2:6041283-6041833	6041621				-	17.8514	1.89e-07	0.0283	ATAATTTAAGATTTTCTTTATAAAT
BA000019.2:2803798-2804348	alr2326	alr2326		hypothetical protein	-	17.6286	2.37e-07	0.0331	AAAATTTAATATTTACATAATAATT				Conserved hypothetical protein	[R] General function prediction only	Alr2326 protein
BA000019.2:2803659-2804209	alr2325	alr2325		transcriptional regulator	-	17.6286	2.37e-07	0.0331	AAAATTTAATATTTACATAATAATT				Regulatory functions	[T] Signal transduction mechanisms	Transcriptional regulator
BA000019.2:2803570-2804120	2804070				-	17.6286	2.37e-07	0.0331	AAAATTTAATATTTACATAATAATT
BA000019.2:2803620-2804170	2804120				-	17.6286	2.37e-07	0.0331	AAAATTTAATATTTACATAATAATT
BA000019.2:2803696-2804246	2804196				-	17.6286	2.37e-07	0.0331	AAAATTTAATATTTACATAATAATT
BA000019.2:2769725-2770275	asl2299	asl2299		unknown protein	+	17.4514	2.83e-07	0.0391	TAAAATTTAGTTTTATTTAAGAATT	asl2299			No similarity	NA	Asl2299 protein
BA000019.2:2769725-2770275	alr2298	alr2298		hypothetical protein	+	17.4514	2.83e-07	0.0391	TAAAATTTAGTTTTATTTAAGAATT		alr2298		Conserved hypothetical protein	[H] Coenzyme transport and metabolism	Putative gluconeogenesis factor
BA000019.2:3533987-3534537	asr2896	asr2896		hypothetical protein	-	17.4057	2.96e-07	0.0405	AAGCTTTAACATTTTCTAAGGATTG				Conserved hypothetical protein	NA	Asr2896 protein
BA000019.2:3533987-3534537	all2894	all2894	ruvB	Holliday junction DNA helicase RuvB	-	17.4057	2.96e-07	0.0405	AAGCTTTAACATTTTCTAAGGATTG				DNA replication, recombination, and repair	[L] Replication, recombination and repair	Holliday junction ATP-dependent DNA helicase RuvB (EC 3.6.4.12)
BA000019.2:3533987-3534537	hisF	alr2895	hisF	imidazoleglycerol-phosphate synthase, cyclase subunit HisF	-	17.4057	2.96e-07	0.0405	AAGCTTTAACATTTTCTAAGGATTG				Aromatic amino acid family	[E] Amino acid transport and metabolism	Imidazole glycerol phosphate synthase subunit HisF (EC 4.3.2.10) (IGP synthase cyclase subunit) (IGP synthase subunit HisF) (ImGP synthase subunit HisF) (IGPS subunit HisF)
BA000019.2:1128865-1129415	all0969	all0969		hypothetical protein	+	17.2743	3.37e-07	0.0442	CTTTAATAAGTATTTCTTAATACTT				Conserved hypothetical protein	[R] General function prediction only	All0969 protein
BA000019.2:1128870-1129420	1128920				+	17.2743	3.37e-07	0.0442	CTTTAATAAGTATTTCTTAATACTT
BA000019.2:1128776-1129326	1129276				+	17.2743	3.37e-07	0.0442	CTTTAATAAGTATTTCTTAATACTT
BA000019.2:1128788-1129338	1129288				+	17.2743	3.37e-07	0.0442	CTTTAATAAGTATTTCTTAATACTT
BA000019.2:5031837-5032387	all4182	all4182		2,3-bisphosphoglycerate-independent phosphoglycerate mutase	+	17.2229	3.54e-07	0.046	TTTTTTTTAGATTTTCTTTAACCTT				Glycolysis	[G] Carbohydrate transport and metabolism	2,3-bisphosphoglycerate-independent phosphoglycerate mutase (BPG-independent PGAM) (Phosphoglyceromutase) (iPGM) (EC 5.4.2.12)
BA000019.2:1436571-1437121	all1219	all1219		hypothetical protein	-	17.0629	4.14e-07	0.0527	TAAATTTTACATATTCTTAAGATTA				Conserved hypothetical protein	[T] Signal transduction mechanisms	All1219 protein
BA000019.2:1436571-1437121	1436621				-	17.0629	4.14e-07	0.0527	TAAATTTTACATATTCTTAAGATTA
BA000019.2:1436194-1436744	1436694				-	17.0629	4.14e-07	0.0527	TAAATTTTACATATTCTTAAGATTA
BA000019.2:1436571-1437121	1436774				-	17.0629	4.14e-07	0.0527	TAAATTTTACATATTCTTAAGATTA
BA000019.2:1512840-1513390	all1272	all1272		probable glycogen phosphorylase	+	16.8971	4.86e-07	0.0562	AAATCTCAAGATTCTCTTAACGATT	all1272		all1272	Polysaccharides and glycoproteins	[G] Carbohydrate transport and metabolism	Glycogen phosphorylase (EC 2.4.1.1)	Synpcc7942_0244
BA000019.2:1512858-1513408	all1273	all1273		unknown protein	+	16.8971	4.86e-07	0.0562	AAATCTCAAGATTCTCTTAACGATT				No similarity	NA	All1273 protein
BA000019.2:5205882-5206432	alr4346	alr4346		hypothetical protein	-	16.8629	5.02e-07	0.0562	AAAACTTAATTTTTTCTTTAAAAGG				Conserved hypothetical protein	[M] Cell wall/membrane/envelope biogenesis	Alr4346 protein
BA000019.2:5651909-5652459	alr4740	alr4740		unknown protein	+	16.96	4.57e-07	0.0562	TAAACTTTAAATTTTGTTAAAATTT				No similarity	NA	Alr4740 protein
BA000019.2:1513207-1513757	asl1274	asl1274		unknown protein	+	16.8971	4.86e-07	0.0562	AAATCTCAAGATTCTCTTAACGATT				No similarity	NA	Asl1274 protein
BA000019.2:3325605-3326155	alr2728	alr2728	uvrC	excinuclease ABC subunit C	-	16.8629	5.02e-07	0.0562	TTTTCTTAATCTTTGCTTAAGGTTT				DNA replication, recombination, and repair	[L] Replication, recombination and repair	UvrABC system protein C (Protein UvrC) (Excinuclease ABC subunit C)
BA000019.2:3325605-3326155	3326105				-	16.8629	5.02e-07	0.0562	TTTTCTTAATCTTTGCTTAAGGTTT
BA000019.2:3325762-3326312	3326262				-	16.8629	5.02e-07	0.0562	TTTTCTTAATCTTTGCTTAAGGTTT
BA000019.2:298104-298654	alr0276	alr0276		hypothetical protein	-	16.84	5.13e-07	0.0567	TGAACTTATTTTTTTCTTAATCTTC				Conserved hypothetical protein	[R] General function prediction only	Alr0276 protein
BA000019.2:3904423-3904973	alr3233	alr3233	trpE	anthranilate synthase; TrpE	+	16.8286	5.19e-07	0.0568	AAACTTTTATTTTTTATTTGGACTT						Anthranilate synthase (EC 4.1.3.27)
BA000019.2:3904423-3904973	3904579				+	16.8286	5.19e-07	0.0568	AAACTTTTATTTTTTATTTGGACTT
BA000019.2:2515146-2515696	all2096	all2096		oxidase	+	16.7771	5.45e-07	0.0591	CAAACTGAATGTTTACTTAATATTC				Other	NA	Oxidase
BA000019.2:2515146-2515696	2515196				+	16.7771	5.45e-07	0.0591	CAAACTGAATGTTTACTTAATATTC
BA000019.2:2515146-2515696	2515424				+	16.7771	5.45e-07	0.0591	CAAACTGAATGTTTACTTAATATTC
BA000019.2:2965478-2966028	alr2467	alr2467		hypothetical protein	-	16.7429	5.63e-07	0.0595	AGATACTAATATTTTCTTGACATTT				Conserved hypothetical protein	[R] General function prediction only	Alr2467 protein
BA000019.2:2965574-2966124	asr2468	asr2468		unknown protein	-	16.7429	5.63e-07	0.0595	AGATACTAATATTTTCTTGACATTT				No similarity	NA	Asr2468 protein
BA000019.2:2965574-2966124	asl2469	asl2469	ftrV	ferredoxin-thioredoxin reductase variable subunit	-	16.7429	5.63e-07	0.0595	AGATACTAATATTTTCTTGACATTT				Soluble electron carriers	NA	Ferredoxin-thioredoxin reductase variable subunit
BA000019.2:1805476-1806026	alr1546	alr1546		hypothetical protein	+	16.7257	5.72e-07	0.06	AATAATTAATCTTTTCTTTATCTTC				Conserved hypothetical protein	NA	Alr1546 protein
BA000019.2:1805476-1806026	1805847				+	16.7257	5.72e-07	0.06	AATAATTAATCTTTTCTTTATCTTC
BA000019.2:1805476-1806026	1805964				+	16.7257	5.72e-07	0.06	AATAATTAATCTTTTCTTTATCTTC
BA000019.2:1805476-1806026	1805976				+	16.7257	5.72e-07	0.06	AATAATTAATCTTTTCTTTATCTTC
BA000019.2:1805476-1806026	1805990				+	16.7257	5.72e-07	0.06	AATAATTAATCTTTTCTTTATCTTC
BA000019.2:1805476-1806026	1806040				+	16.7257	5.72e-07	0.06	AATAATTAATCTTTTCTTTATCTTC
BA000019.2:665676-666226	all0571	all0571		cyanophycinase	+	16.6914	5.91e-07	0.061	ATAACTTAATTATCTCTTAGGAACT				Other	[R] General function prediction only	Cyanophycinase (EC 3.4.15.6)
BA000019.2:665713-666263	cphA	alr0573	cphA	cyanophycin synthetase; CphA	+	16.6914	5.91e-07	0.061	ATAACTTAATTATCTCTTAGGAACT				Other	[R] General function prediction only	Cyanophycin synthetase (EC 6.3.2.29) (EC 6.3.2.30) (Cyanophycin synthase)
BA000019.2:6063920-6064470	all5093	all5093		hypothetical protein	+	16.5486	6.76e-07	0.064	AAATTTTAAAATTTTAGTAAAATTT				Conserved hypothetical protein	[S] Function unknown	All5093 protein
BA000019.2:2341931-2342481	alr1959	alr1959		hypothetical protein	+	16.5771	6.58e-07	0.064	CAGAATTTACATTTTCTTTAGCCTT				Conserved hypothetical protein	NA	Alr1959 protein
BA000019.2:2341931-2342481	alr1960	alr1960		hypothetical protein	+	16.5771	6.58e-07	0.064	CAGAATTTACATTTTCTTTAGCCTT				Conserved hypothetical protein	NA	Alr1960 protein
BA000019.2:2342208-2342758	alr1961	alr1961		hypothetical protein	+	16.5771	6.58e-07	0.064	CAGAATTTACATTTTCTTTAGCCTT				Conserved hypothetical protein	[H] Coenzyme transport and metabolism	Alr1961 protein
BA000019.2:6064036-6064586	asr5092	asr5092		unknown protein	+	16.5486	6.76e-07	0.064	AAATTTTAAAATTTTAGTAAAATTT				No similarity	NA	Asr5092 protein
BA000019.2:4300122-4300672	alr3561	alr3561		glucose inhibited division protein A	+	16.6229	6.3e-07	0.064	ACGCCTTATTAATTTATTTAGAATT				Cell division	[J] Translation, ribosomal structure and biogenesis	tRNA uridine 5-carboxymethylaminomethyl modification enzyme MnmG (Glucose-inhibited division protein A)
BA000019.2:2342208-2342758	2342488				+	16.5771	6.58e-07	0.064	CAGAATTTACATTTTCTTTAGCCTT
BA000019.2:4300166-4300716	4300666				+	16.6229	6.3e-07	0.064	ACGCCTTATTAATTTATTTAGAATT
BA000019.2:6064099-6064649	6064149				+	16.5486	6.76e-07	0.064	AAATTTTAAAATTTTAGTAAAATTT
BA000019.2:6064110-6064660	6064160				+	16.5486	6.76e-07	0.064	AAATTTTAAAATTTTAGTAAAATTT
BA000019.2:6064110-6064660	6064172				+	16.5486	6.76e-07	0.064	AAATTTTAAAATTTTAGTAAAATTT
BA000019.2:3072900-3073450	all2571	all2571		unknown protein	+	16.48	7.2e-07	0.0662	ATGCTATCAGATTTTCTTAAAAATG	all2571			No similarity	NA	All2571 protein
BA000019.2:5280105-5280655	alr4404	alr4404		AhpC/TSA family protein	+	16.4571	7.36e-07	0.0662	AGAAATTAAAATTTTGTTAAAAACC				Other	[V] Defense mechanisms	AhpC/TSA family protein
BA000019.2:4998994-4999544	all4155	all4155		hypothetical protein	-	16.48	7.2e-07	0.0662	GCAAATTTATCTTTGCTTAATATTC				Conserved hypothetical protein	[S] Function unknown	All4155 protein
BA000019.2:5280105-5280655	all4403	all4403		unknown protein	+	16.4571	7.36e-07	0.0662	AGAAATTAAAATTTTGTTAAAAACC				No similarity	NA	All4403 protein
BA000019.2:6174339-6174889	all5176	all5176		hypothetical protein	-	16.4629	7.32e-07	0.0662	AGTTTTTTATTATTAATTAAGTTTT				Conserved hypothetical protein	NA	All5176 protein
BA000019.2:6173936-6174486	all5174	all5174		two-component response regulator	-	16.4629	7.32e-07	0.0662	AGTTTTTTATTATTAATTAAGTTTT				Regulatory functions	[T] Signal transduction mechanisms	Two-component response regulator
BA000019.2:3073007-3073557	alr2572	alr2572		two-component sensor histidine kinase	+	16.48	7.2e-07	0.0662	ATGCTATCAGATTTTCTTAAAAATG				Regulatory functions	NA	Two-component sensor histidine kinase
BA000019.2:4998994-4999544	ndhF	alr0869	ndhF	NADH dehydrogenase subunit 5	-	16.48	7.2e-07	0.0662	GCAAATTTATCTTTGCTTAATATTC				NADH dehydrogenase	[C] Energy production and conversion	NADH dehydrogenase subunit 5
BA000019.2:3073007-3073557	3073057				+	16.48	7.2e-07	0.0662	ATGCTATCAGATTTTCTTAAAAATG
BA000019.2:3061488-3062038	alr2562	alr2562		unknown protein	-	16.4171	7.64e-07	0.0677	AACACTTTTCATTTTGTTAAGCTTT				No similarity	NA	Alr2562 protein
BA000019.2:3061562-3062112	3061612				-	16.4171	7.64e-07	0.0677	AACACTTTTCATTTTGTTAAGCTTT
BA000019.2:3061488-3062038	3061627				-	16.4171	7.64e-07	0.0677	AACACTTTTCATTTTGTTAAGCTTT
BA000019.2:133748-134298	rpaA	all0129	rpaA	two-component response regulator; RpaA	-	16.32	8.36e-07	0.0721	AAGTAGTAATAATTTTTTAAGAATG				Regulatory functions	[K] Transcription	Two-component response regulator	Synpcc7942_0095
BA000019.2:5259869-5260419	all4387	all4387		hypothetical protein	+	16.3257	8.31e-07	0.0721	AATAATTAATATTTATTTAATATTA				Conserved hypothetical protein	[O] Posttranslational modification, protein turnover, chaperones	All4387 protein
BA000019.2:133421-133971	all7633	all7633		hypothetical protein	-	16.32	8.36e-07	0.0721	AAGTAGTAATAATTTTTTAAGAATG				Conserved hypothetical protein	[S] Function unknown	All7633 protein
BA000019.2:133569-134119	alr0130	alr0130		hypothetical protein	-	16.32	8.36e-07	0.0721	AAGTAGTAATAATTTTTTAAGAATG		alr0130		Conserved hypothetical protein	[R] General function prediction only	Alr0130 protein
BA000019.2:133421-133971	alr7635	alr7635		cation-transporting ATPase	-	16.32	8.36e-07	0.0721	AAGTAGTAATAATTTTTTAAGAATG				Transport and binding proteins	[P] Inorganic ion transport and metabolism	Cation-transporting ATPase
BA000019.2:5021670-5022220	alr4174	alr4174		deoxyribose-phosphate aldolase	+	16.2743	8.72e-07	0.0742	GGGTATTAATTTTTTATAAAGCTTT				Interconversions and salvage of nucleosides and nucleotides	[F] Nucleotide transport and metabolism	Deoxyribose-phosphate aldolase (DERA) (EC 4.1.2.4) (2-deoxy-D-ribose 5-phosphate aldolase) (Phosphodeoxyriboaldolase) (Deoxyriboaldolase)
BA000019.2:1486330-1486880	all1253	all1253		unknown protein	+	16.1943	9.38e-07	0.0762	TATACTTAAGTTTTTGTAAAGCTTT				No similarity	NA	All1253 protein
BA000019.2:4279280-4279830	all3550	all3550		similar to spore cortex-lytic enzyme prepeptide	+	16.2286	9.09e-07	0.0762	ATTATTTTATTTTTTCTTCTGATTC				No similarity	NA	All3550 protein
BA000019.2:4279321-4279871	all3551	all3551		hypothetical protein	+	16.2286	9.09e-07	0.0762	ATTATTTTATTTTTTCTTCTGATTC				Conserved hypothetical protein	[R] General function prediction only	All3551 protein
BA000019.2:1486565-1487115	alr1254	alr1254		DNA polymerase I	+	16.1943	9.38e-07	0.0762	TATACTTAAGTTTTTGTAAAGCTTT				DNA replication, recombination, and repair	[L] Replication, recombination and repair	DNA polymerase I (EC 2.7.7.7)
BA000019.2:670921-671471	alr0577	alr0577		FKBP-type peptidyl-prolyl cis-trans isomerase	+	16.1771	9.53e-07	0.0769	GTCAATTAATCATCCCTTCAGAATT				Other	[O] Posttranslational modification, protein turnover, chaperones	Peptidyl-prolyl cis-trans isomerase (EC 5.2.1.8)
BA000019.2:670921-671471	all0578	all0578	dnaB	replicative DNA helicase; DnaB	+	16.1771	9.53e-07	0.0769	GTCAATTAATCATCCCTTCAGAATT				DNA replication, recombination, and repair	[L] Replication, recombination and repair	Replicative DNA helicase (EC 3.6.4.12) [Cleaved into: Endonuclease PI-AspHIP (EC 3.1.-.-) (Asp dnaB intein)]
BA000019.2:19200-19750	all7024	all7024		hypothetical protein	-	16.0457	1.07e-06	0.0786	AGTTTGTAATATTTGTTTCAGATTT				Conserved hypothetical protein	[S] Function unknown	All7024 protein
BA000019.2:18926-19476	apcA	alr0021	apcA	allophycocyanin alpha subunit; ApcA	-	16.0457	1.07e-06	0.0786	AGTTTGTAATATTTGTTTCAGATTT				Phycobilisome	NA	Allophycocyanin subunit alpha 1
BA000019.2:19200-19750	apcB	alr0022	apcB	allophycocyanin beta subunit; ApcB	-	16.0457	1.07e-06	0.0786	AGTTTGTAATATTTGTTTCAGATTT				Phycobilisome	NA	Allophycocyanin subunit beta
BA000019.2:2950130-2950680	alr2454	alr2454		hypothetical protein	-	16.04	1.08e-06	0.0786	ATTATTTTAGGACTCCTTAATAATC				Conserved hypothetical protein	NA	Alr2454 protein
BA000019.2:19200-19750	alr8527	alr8527		unknown protein	-	16.0457	1.07e-06	0.0786	AGTTTGTAATATTTGTTTCAGATTT				No similarity	NA	Alr8527 protein
BA000019.2:19200-19750	alr9016	alr9016		unknown protein	-	16.0457	1.07e-06	0.0786	AGTTTGTAATATTTGTTTCAGATTT				No similarity	NA	Alr9016 protein
BA000019.2:2949961-2950511	all2453	all2453	petC	plastoquinol--plastocyanin reductase	-	16.04	1.08e-06	0.0786	ATTATTTTAGGACTCCTTAATAATC						Cytochrome b6-f complex iron-sulfur subunit 1 (EC 7.1.1.6) (Plastohydroquinone:plastocyanin oxidoreductase iron-sulfur protein 1) (ISP 1) (RISP 1) (Rieske iron-sulfur protein 1)
BA000019.2:2800617-2801167	alr2323	alr2323		heat shock protein HtpG	+	16.0457	1.07e-06	0.0786	AAAACTTTCTGTTTTCTTAAGAGTT				Chaperones	[O] Posttranslational modification, protein turnover, chaperones	Heat shock protein
BA000019.2:5390770-5391320	all4501	all4501		phosphate regulon transcriptional regulator	-	16.1371	9.88e-07	0.0786	AATCGTTTATCTTTTCTTAAACTTG				Regulatory functions	[P] Inorganic ion transport and metabolism	Phosphate-specific transport system accessory protein PhoU
BA000019.2:19200-19750	alr7526	alr7526		transcriptional regulator	-	16.0457	1.07e-06	0.0786	AGTTTGTAATATTTGTTTCAGATTT				Regulatory functions	[K] Transcription	Transcriptional regulator
BA000019.2:18926-19476	18541				-	16.0457	1.07e-06	0.0786	AGTTTGTAATATTTGTTTCAGATTT
BA000019.2:2949961-2950511	2950461				-	16.04	1.08e-06	0.0786	ATTATTTTAGGACTCCTTAATAATC
BA000019.2:2950130-2950680	2951118				-	16.04	1.08e-06	0.0786	ATTATTTTAGGACTCCTTAATAATC
BA000019.2:4752447-4752997	asr3935	asr3935		DNA binding protein HU	-	15.9086	1.22e-06	0.0802	ACTCCTTAATGTTTACTTGATATTC				Nucleoproteins	[L] Replication, recombination and repair	DNA-binding protein HU	Synpcc7942_2248
BA000019.2:4021660-4022210	all3327	all3327		unknown protein	-	15.9314	1.19e-06	0.0802	AAAACTTTCTAATTTATTAATATTT				No similarity	NA	All3327 protein
BA000019.2:5245464-5246014	all4378	all4378		unknown protein	-	15.9029	1.22e-06	0.0802	ATAATGTTACATTTTCTTAAGAAAA				No similarity	[O] Posttranslational modification, protein turnover, chaperones	All4378 protein
BA000019.2:4940066-4940616	alr4100	alr4100		hypothetical protein	+	15.9829	1.14e-06	0.0802	AAATTATTAGAAATGCTTAAGAATT				Conserved hypothetical protein	[S] Function unknown	Alr4100 protein
BA000019.2:5109139-5109689	alr4258	alr4258		unknown protein	+	15.9886	1.13e-06	0.0802	AGTACTTAAATTTCTCTTAATTATC				No similarity	NA	Alr4258 protein
BA000019.2:6246415-6246965	alr5232	alr5232		unknown protein	+	16.0057	1.11e-06	0.0802	GGCTCTTTAGATTTTCTTTACAAAT				No similarity	NA	Alr5232 protein
BA000019.2:5245031-5245581	all4377	all4377		RNA-binding protein	-	15.9029	1.22e-06	0.0802	ATAATGTTACATTTTCTTAAGAAAA				Other	NA	RNA-binding protein
BA000019.2:4940109-4940659	alr4099	alr4099		transcriptional regulator	+	15.9829	1.14e-06	0.0802	AAATTATTAGAAATGCTTAAGAATT				Regulatory functions	[K] Transcription	Transcriptional regulator
BA000019.2:4752754-4753304	alr3936	alr3936	hisC	histidinol-phosphate aminotransferase	-	15.9086	1.22e-06	0.0802	ACTCCTTAATGTTTACTTGATATTC						Threonine-phosphate decarboxylase (EC 4.1.1.81) (L-threonine-O-3-phosphate decarboxylase)
BA000019.2:5245218-5245768	5245268				-	15.9029	1.22e-06	0.0802	ATAATGTTACATTTTCTTAAGAAAA
BA000019.2:5245252-5245802	5245302				-	15.9029	1.22e-06	0.0802	ATAATGTTACATTTTCTTAAGAAAA
BA000019.2:5245284-5245834	5245334				-	15.9029	1.22e-06	0.0802	ATAATGTTACATTTTCTTAAGAAAA
BA000019.2:5245464-5246014	5245514				-	15.9029	1.22e-06	0.0802	ATAATGTTACATTTTCTTAAGAAAA
BA000019.2:3357030-3357580	all2760	all2760		serine/threonine kinase	-	15.88	1.25e-06	0.0814	ATTCTTTATCTTTGGCTTCAGATTT				Regulatory functions	[T] Signal transduction mechanisms	Non-specific serine/threonine protein kinase (EC 2.7.11.1)
BA000019.2:4185495-4186045	asr3467	asr3467		hypothetical protein	-	15.8571	1.27e-06	0.0822	CATCATTCATATCTTCTAAAGATTT				Conserved hypothetical protein	[V] Defense mechanisms	Asr3467 protein
BA000019.2:4185495-4186045	asr3468	asr3468		hypothetical protein	-	15.8571	1.27e-06	0.0822	CATCATTCATATCTTCTAAAGATTT				Conserved hypothetical protein	[V] Defense mechanisms	Asr3468 protein
BA000019.2:6286740-6287290	alr5270	alr5270		hypothetical protein	+	15.76	1.39e-06	0.0888	TTTAATAGATGTTTTCTTAAGATTT				Conserved hypothetical protein	[S] Function unknown	Alr5270 protein
BA000019.2:3051287-3051837	all2547	all2547		hypothetical protein	+	15.6914	1.48e-06	0.0934	AAATTCGTTTATTTCCTTTAGAATT				Conserved hypothetical protein	[R] General function prediction only	All2547 protein
BA000019.2:3051287-3051837	all2548	all2548		hypothetical protein	+	15.6914	1.48e-06	0.0934	AAATTCGTTTATTTCCTTTAGAATT				Conserved hypothetical protein	NA	All2548 protein
BA000019.2:3051287-3051837	all2549	all2549		hypothetical protein	+	15.6914	1.48e-06	0.0934	AAATTCGTTTATTTCCTTTAGAATT				Conserved hypothetical protein	[M] Cell wall/membrane/envelope biogenesis	All2549 protein
BA000019.2:3158478-3159028	all2641	all2641		polyketide synthase	+	15.6971	1.47e-06	0.0934	GTCCTTTAAGATTTACTAAATACGC				Other	[Q] Secondary metabolites biosynthesis, transport and catabolism	Polyketide synthase
BA000019.2:3194591-3195141	all2648	all2648		peptide synthetase	-	15.68	1.49e-06	0.0939	CAACATTAATTAATTCTTCAAAATT				Protein modification and translation factors	[Q] Secondary metabolites biosynthesis, transport and catabolism	Peptide synthetase
BA000019.2:1435282-1435832	alr1217	alr1217		L-aspartate oxidase	-	15.6571	1.52e-06	0.0953	TATACTTAAGCATTATTTAAGATTT				Amino acids and amines	[H] Coenzyme transport and metabolism	L-aspartate oxidase (LASPO) (EC 1.4.3.16) (Quinolinate synthase B)
BA000019.2:1435282-1435832	1435782				-	15.6571	1.52e-06	0.0953	TATACTTAAGCATTATTTAAGATTT
BA000019.2:4254625-4255175	all3530	all3530		hypothetical protein	+	15.6229	1.57e-06	0.0978	ATCCCTGTAATTTCTCTTAAGGATT				Conserved hypothetical protein	[S] Function unknown	All3530 protein
BA000019.2:4254625-4255175	all3532	all3532		muconate cycloisomerase	+	15.6229	1.57e-06	0.0978	ATCCCTGTAATTTCTCTTAAGGATT				Other	[M] Cell wall/membrane/envelope biogenesis	Dipeptide epimerase (EC 5.1.1.-)
BA000019.2:4692905-4693455	all3892	all3892		hypothetical protein	+	15.5886	1.62e-06	0.0988	GATTTATAAGTTTTACTTAAGCTGT				No similarity	NA	All3892 protein
BA000019.2:714224-714774	alr0613	alr0613		hypothetical protein	-	15.6	1.6e-06	0.0988	AAGCTGTAATATTTTCTAAAATTTC				Conserved hypothetical protein	[S] Function unknown	Alr0613 protein
BA000019.2:714224-714774	alr0614	alr0614		hypothetical protein	-	15.6	1.6e-06	0.0988	AAGCTGTAATATTTTCTAAAATTTC			alr0614	Conserved hypothetical protein	NA	Alr0614 protein
BA000019.2:4692659-4693209	all3891	all3891		probable flavoprotein	+	15.5886	1.62e-06	0.0988	GATTTATAAGTTTTACTTAAGCTGT				Riboflavin	[C] Energy production and conversion	Putative diflavin flavoprotein A 6 (EC 1.-.-.-)
BA000019.2:714224-714774	alr0612	alr0612	narB	nitrate reductase; NarB	-	15.6	1.6e-06	0.0988	AAGCTGTAATATTTTCTAAAATTTC				Glutamate family / Nitrogen assimilation	[C] Energy production and conversion	NarB protein (Nitrate reductase)
BA000019.2:4692659-4693209	4692782				+	15.5886	1.62e-06	0.0988	GATTTATAAGTTTTACTTAAGCTGT
BA000019.2:5984821-5985371	hisS	all2915	hisS	histidyl-tRNA synthetase; HisS	-	15.5771	1.63e-06	0.0993	AAAATTATAGATTTTGTTAAAATTG				Aminoacyl tRNA synthetases and tRNA modification	[E] Amino acid transport and metabolism	ATP phosphoribosyltransferase regulatory subunit
BA000019.2:5490692-5491242	all4593	all4593		hypothetical protein	-	15.5314	1.7e-06	0.102	ACGCTTTTTTATTGAATTAAGAATT				Conserved hypothetical protein	NA	All4593 protein
BA000019.2:5585024-5585574	alr4684	alr4684		unknown protein	-	15.5257	1.71e-06	0.102	ACTACTTAAGTATTTTTTTATATTT				No similarity	NA	Alr4684 protein
BA000019.2:4500752-4501302	all3728	all3728		transcriptional regulator	-	15.5314	1.7e-06	0.102	ACGCTTTTTTATTGAATTAAGAATT				Regulatory functions	[K] Transcription	Transcriptional regulator
BA000019.2:5585024-5585574	5585524				-	15.5257	1.71e-06	0.102	ACTACTTAAGTATTTTTTTATATTT
BA000019.2:870702-871252	all0748	all0748		hypothetical protein	+	15.4457	1.83e-06	0.108	GATTATTAATGTTTACTTAGTAATG				Conserved hypothetical protein	NA	All0748 protein
BA000019.2:870672-871222	all0747	all0747	ccmA	carboxysome formation protein CcmA	+	15.4457	1.83e-06	0.108	GATTATTAATGTTTACTTAGTAATG						Carboxysome formation protein
BA000019.2:3378983-3379533	alr2782	alr2782		3-dehydroquinate dehydratase	+	15.4114	1.89e-06	0.111	ATGTTTTAACAATTTCTTTAGAAAG				Aromatic amino acid family	[E] Amino acid transport and metabolism	3-dehydroquinate dehydratase (3-dehydroquinase) (EC 4.2.1.10) (Type II DHQase)
BA000019.2:3378983-3379533	asr2781	asr2781		unknown protein	+	15.4114	1.89e-06	0.111	ATGTTTTAACAATTTCTTTAGAAAG				No similarity	NA	Asr2781 protein
BA000019.2:5240334-5240884	all4374	all4374		probable fibronectin/fibrinogen-binding protein	-	15.3886	1.93e-06	0.113	AGATGATAACAATTTCTTAGGACTT				Other	[J] Translation, ribosomal structure and biogenesis	Rqc2 homolog RqcH (RqcH)
BA000019.2:513833-514383	alr0436	alr0436		hypothetical protein	+	15.36	1.97e-06	0.115	TTATTTTAAATTTTTCTTTATTATT				Conserved hypothetical protein	NA	Alr0436 protein	Synpcc7942_2254
BA000019.2:1546799-1547349	1546849				-	15.3657	1.96e-06	0.115	TGAATTTAATATTCTTTTAATAATA
BA000019.2:1546799-1547349	1547305				-	15.3657	1.96e-06	0.115	TGAATTTAATATTCTTTTAATAATA
BA000019.2:2460343-2460893	alr2054	alr2054		aldo/keto reductase	-	15.2971	2.08e-06	0.117	AACTTTAAATATTTTCTAAAAAAGT				Other	[R] General function prediction only	Aldo/keto reductase
BA000019.2:1784966-1785516	all1523	all1523		unknown protein	-	15.2857	2.11e-06	0.117	AGTTTTAAACGTTTTGTTAACAATC				No similarity	NA	All1523 protein
BA000019.2:2460343-2460893	all2053	all2053		hypothetical protein	-	15.2971	2.08e-06	0.117	AACTTTAAATATTTTCTAAAAAAGT				Conserved hypothetical protein	[S] Function unknown	All2053 protein
BA000019.2:85389-85939	alr7097	alr7097		unknown protein	-	15.2914	2.1e-06	0.117	ATAAGTTAATTTTCTCTCAATATTT				No similarity	NA	Alr7097 protein
BA000019.2:2460343-2460893	asl2052	asl2052		unknown protein	-	15.2971	2.08e-06	0.117	AACTTTAAATATTTTCTAAAAAAGT				No similarity	NA	Asl2052 protein
BA000019.2:85391-85941	asr0081	asr0081		unknown protein	-	15.2914	2.1e-06	0.117	ATAAGTTAATTTTCTCTCAATATTT				No similarity	NA	Asr0081 protein
BA000019.2:85730-86280	all7592	all7592		cation transporting ATPase	-	15.2914	2.1e-06	0.117	ATAAGTTAATTTTCTCTCAATATTT				Transport and binding proteins	[P] Inorganic ion transport and metabolism	Cation transporting ATPase
BA000019.2:1784966-1785516	rbcL	alr1524	rbcL	ribulose 1,5-bisphosphate carboxylase/oxygenase large subunit	-	15.2857	2.11e-06	0.117	AGTTTTAAACGTTTTGTTAACAATC				CO2 fixation	[G] Carbohydrate transport and metabolism	Ribulose bisphosphate carboxylase large chain (RuBisCO large subunit) (EC 4.1.1.39)
BA000019.2:85422-85972	85472				-	15.2914	2.1e-06	0.117	ATAAGTTAATTTTCTCTCAATATTT
BA000019.2:85482-86032	85532				-	15.2914	2.1e-06	0.117	ATAAGTTAATTTTCTCTCAATATTT
BA000019.2:1784966-1785516	1785466				-	15.2857	2.11e-06	0.117	AGTTTTAAACGTTTTGTTAACAATC
BA000019.2:4756620-4757170	alr3938	alr3938		ABC transporter iron binding protein	-	15.1886	2.29e-06	0.125	TTGCTGTAATTTCTTCTAAAGACTT				Transport and binding proteins	[P] Inorganic ion transport and metabolism	ABC transporter iron binding protein
BA000019.2:4395484-4396034	alr3644	alr3644		aspartate kinase	-	15.1943	2.28e-06	0.125	ATTAAGTTAAATTTAATTAAGATTC				Amino acids and amines	[E] Amino acid transport and metabolism	Aspartate kinase (EC 2.7.2.4)
BA000019.2:4395331-4395881	ftsH	alr1261	ftsH	cell division protein FtsH	-	15.1943	2.28e-06	0.125	ATTAAGTTAAATTTAATTAAGATTC				Cell division	[O] Posttranslational modification, protein turnover, chaperones	ATP-dependent zinc metalloprotease FtsH (EC 3.4.24.-)
BA000019.2:5264724-5265274	ntcA	alr4392	ntcA	nitrogen-responsive regulatory protein NtcA	+	15.0914	2.49e-06	0.126	AAATGTTTGTTATTTCTTAAGATAT	ntcA			Glutamate family / Nitrogen assimilation	[T] Signal transduction mechanisms	Global nitrogen regulator (DNA-binding protein VF1) (Nitrogen-responsive regulatory protein)
BA000019.2:2010618-2011168	all1686	all1686		putative purple acid phosphatase precursor	-	15.08	2.51e-06	0.126	AGTAATCAAGCTTTTATTAAAACTT				Other	[T] Signal transduction mechanisms	Acid phosphatase (EC 3.1.3.2)
BA000019.2:1029578-1030128	all0889	all0889		hypothetical protein	-	15.16	2.35e-06	0.126	AAAGTTTTAGATTTTATATATATTT				No similarity	[N] Cell motility	All0889 protein
BA000019.2:2010618-2011168	all1684	all1684		hypothetical protein	-	15.08	2.51e-06	0.126	AGTAATCAAGCTTTTATTAAAACTT				Conserved hypothetical protein	[X] Mobilome: prophages, transposons	All1684 protein
BA000019.2:2496658-2497208	all2088	all2088		hypothetical protein	+	15.1714	2.32e-06	0.126	ATACTTTTCTTATTTCTTAACTTTT				Conserved hypothetical protein	[C] Energy production and conversion	All2088 protein
BA000019.2:3944126-3944676	all3271	all3271		probable polysaccharide polymerization protein	+	15.1314	2.4e-06	0.126	AAATTTTACTATTAACTTAAGCTTT				Surface polysaccharides, lipopolysaccharides and antigens	[M] Cell wall/membrane/envelope biogenesis	All3271 protein
BA000019.2:2010828-2011378	alr1687	alr1687		hypothetical protein	-	15.08	2.51e-06	0.126	AGTAATCAAGCTTTTATTAAAACTT				Conserved hypothetical protein	NA	Alr1687 protein
BA000019.2:2496658-2497208	alr2090	alr2090		unknown protein	+	15.1714	2.32e-06	0.126	ATACTTTTCTTATTTCTTAACTTTT				No similarity	NA	Alr2090 protein
BA000019.2:5092782-5093332	alr4247	alr4247		unknown protein	-	15.0971	2.48e-06	0.126	TTATCATATTTTTTTCTTAAGTATC				No similarity	[C] Energy production and conversion	Alr4247 protein
BA000019.2:1029266-1029816	asr0890	asr0890		unknown protein	-	15.16	2.35e-06	0.126	AAAGTTTTAGATTTTATATATATTT				No similarity	NA	Asr0890 protein
BA000019.2:5264653-5265203	all4391	all4391		enoyl-[acyl-carrier-protein] reductase	+	15.0914	2.49e-06	0.126	AAATGTTTGTTATTTCTTAAGATAT				Fatty acid, phospholipid and sterol metabolism	[I] Lipid transport and metabolism	Enoyl-[acyl-carrier-protein] reductase [NADH] FabI (ENR) (EC 1.3.1.9) (NADH-dependent enoyl-ACP reductase)
BA000019.2:5092603-5093153	all4246	all4246		potassium-dependent ATPase subunit A	-	15.0971	2.48e-06	0.126	TTATCATATTTTTTTCTTAAGTATC				Transport and binding proteins	[P] Inorganic ion transport and metabolism	Potassium-transporting ATPase potassium-binding subunit (ATP phosphohydrolase [potassium-transporting] A chain) (Potassium-binding and translocating subunit A) (Potassium-translocating ATPase A chain)
BA000019.2:3943932-3944482	all3272	all3272	recA	recombination protein RecA	+	15.1314	2.4e-06	0.126	AAATTTTACTATTAACTTAAGCTTT				DNA replication, recombination, and repair	[L] Replication, recombination and repair	Protein RecA (Recombinase A)
BA000019.2:4194199-4194749	alr3475	alr3475		type I restriction modification enzyme M subunit	-	15.1257	2.42e-06	0.126	AACTTTTATCGTTTTCTTTATCTTC				DNA replication, recombination, and repair	[V] Defense mechanisms	Site-specific DNA-methyltransferase (adenine-specific) (EC 2.1.1.72)
BA000019.2:5923873-5924423	cyaC	all4963	cyaC	adenylate cyclase carring two-component hybrid sensor and regulator domains	+	15.08	2.51e-06	0.126	GGTTTTTAATATTTCCTGTAAAATT				Purine ribonucleotide biosynthesis	[T] Signal transduction mechanisms	Adenylate cyclase carring two-component hybrid sensor and regulator domains
BA000019.2:5092782-5093332	5092832				-	15.0971	2.48e-06	0.126	TTATCATATTTTTTTCTTAAGTATC
BA000019.2:5264653-5265203	5265153				+	15.0914	2.49e-06	0.126	AAATGTTTGTTATTTCTTAAGATAT
BA000019.2:5264671-5265221	5265171				+	15.0914	2.49e-06	0.126	AAATGTTTGTTATTTCTTAAGATAT
BA000019.2:4194199-4194749	alr3474	alr3474		unknown protein	-	15.1257	2.42e-06	0.126	AACTTTTATCGTTTTCTTTATCTTC				No similarity	NA
BA000019.2:2286233-2286783	alr1910	alr1910		unknown protein	-	15.0629	2.55e-06	0.127	TCAATTTATTTTTTGATTAAGAATC				No similarity	NA	Alr1910 protein
BA000019.2:4239373-4239923	all3516	all3516		unknown protein	-	15.0114	2.66e-06	0.131	ATTTATTTATCATTACTTCAGGTTC			all3516	No similarity	NA	All3516 protein
BA000019.2:4239373-4239923	asl3517	asl3517		hypothetical protein	-	15.0114	2.66e-06	0.131	ATTTATTTATCATTACTTCAGGTTC			asl3517	Conserved hypothetical protein	NA	Asl3517 protein
BA000019.2:4239373-4239923	all3519	all3519	thiG	thiamin biosynthesis protein ThiG	-	15.0114	2.66e-06	0.131	ATTTATTTATCATTACTTCAGGTTC				Thiamine	[H] Coenzyme transport and metabolism	Bifunctional protein ThiO/ThiG [Includes: Probable FAD-dependent glycine oxidase (EC 1.4.3.19); Thiazole synthase (EC 2.8.1.10)]
BA000019.2:1355959-1356509	1356009				+	15.0057	2.68e-06	0.131	CTATTTTTAATATTTCTTCATATTA
BA000019.2:2240089-2240639	all1876	all1876		hypothetical protein	-	14.8914	2.95e-06	0.136	CATTATTTAGAATTACTCAACATTT				Conserved hypothetical protein	[I] Lipid transport and metabolism	All1876 protein
BA000019.2:5317410-5317960	all4433	all4433		unknown protein	-	14.9486	2.81e-06	0.136	AATACTTAATTTTTTTGTAAAAATC				No similarity	[U] Intracellular trafficking, secretion, and vesicular transport	All4433 protein
BA000019.2:5317410-5317960	all4434	all4434		hypothetical protein	-	14.9486	2.81e-06	0.136	AATACTTAATTTTTTTGTAAAAATC				Conserved hypothetical protein	NA	All4434 protein
BA000019.2:236925-237475	all7226	all7226		unknown protein	-	14.8914	2.95e-06	0.136	AAAATTTTATTTTTATTTCAGTATT				No similarity	NA	All7226 protein
BA000019.2:53281-53831	all8048	all8048		unknown protein	-	14.9314	2.85e-06	0.136	GAATTGTTACGATCACTTCAGATTT				No similarity	NA	All8048 protein
BA000019.2:53656-54206	all8565	all8565		unknown protein	-	14.9314	2.85e-06	0.136	GAATTGTTACGATCACTTCAGATTT				No similarity	NA	All8565 protein
BA000019.2:236853-237403	alr0221	alr0221		hypothetical protein	-	14.8914	2.95e-06	0.136	AAAATTTTATTTTTATTTCAGTATT				Conserved hypothetical protein	[T] Signal transduction mechanisms	Alr0221 protein
BA000019.2:5281414-5281964	alr4405	alr4405		hypothetical protein	+	14.96	2.78e-06	0.136	GTTTTTTTGTATTTACGTAAGAATG				Conserved hypothetical protein	[R] General function prediction only	Alr4405 protein
BA000019.2:439458-440008	all0375	all0375	ruvA	holliday junction DNA helicase; RuvA	+	14.9086	2.91e-06	0.136	TTAACTTTATATTTAGTTTACATTT				DNA replication, recombination, and repair	[L] Replication, recombination and repair	Holliday junction ATP-dependent DNA helicase RuvA (EC 3.6.4.12)
BA000019.2:4640223-4640773	all3840	all3840	ndhJ	NADH dehydrogenase chain J	+	14.9143	2.89e-06	0.136	AGATTTTAATAATTCCTTAGACATA				NADH dehydrogenase	[C] Energy production and conversion	NAD(P)H-quinone oxidoreductase subunit J (EC 7.1.1.-) (NAD(P)H dehydrogenase subunit J) (NADH-plastoquinone oxidoreductase subunit J) (NDH-1 subunit J) (NDH-J)
BA000019.2:2240089-2240639	alr1878	alr1878		porphobilinogen deaminase	-	14.8914	2.95e-06	0.136	CATTATTTAGAATTACTCAACATTT				Cobalamin, heme, phycobilin and porphyrin	[H] Coenzyme transport and metabolism	Porphobilinogen deaminase (PBG) (EC 2.5.1.61) (Hydroxymethylbilane synthase) (HMBS) (Pre-uroporphyrinogen synthase)
BA000019.2:439386-439936	all0376	all0376		sucrose-phosphatase	+	14.9086	2.91e-06	0.136	TTAACTTTATATTTAGTTTACATTT				Sugars	NA	Sucrose-phosphate phosphatase (EC 3.1.3.24)
BA000019.2:53176-53726	53226				-	14.9314	2.85e-06	0.136	GAATTGTTACGATCACTTCAGATTT
BA000019.2:53176-53726	53528				-	14.9314	2.85e-06	0.136	GAATTGTTACGATCACTTCAGATTT
BA000019.2:53176-53726	53654				-	14.9314	2.85e-06	0.136	GAATTGTTACGATCACTTCAGATTT
BA000019.2:53647-54197	53697				-	14.9314	2.85e-06	0.136	GAATTGTTACGATCACTTCAGATTT
BA000019.2:53656-54206	53706				-	14.9314	2.85e-06	0.136	GAATTGTTACGATCACTTCAGATTT
BA000019.2:439766-440316	440266				+	14.9086	2.91e-06	0.136	TTAACTTTATATTTAGTTTACATTT
BA000019.2:439813-440363	440389				+	14.9086	2.91e-06	0.136	TTAACTTTATATTTAGTTTACATTT
BA000019.2:3842583-3843133	all3174	all3174		cobinamide kinase	+	14.8457	3.06e-06	0.138	ATTTATTAATTAATACTTAATCATT				Cobalamin, heme, phycobilin and porphyrin	[H] Coenzyme transport and metabolism	Adenosylcobinamide kinase (EC 2.7.1.156) (EC 2.7.7.62) (Adenosylcobinamide-phosphate guanylyltransferase)
BA000019.2:3842741-3843291	all3173	all3173		hypothetical protein	+	14.8457	3.06e-06	0.138	ATTTATTAATTAATACTTAATCATT			all3173	Conserved hypothetical protein	NA	All3173 protein
BA000019.2:3842783-3843333	alr3175	alr3175		unknown protein	+	14.8457	3.06e-06	0.138	ATTTATTAATTAATACTTAATCATT				No similarity	NA	Alr3175 protein
BA000019.2:2036606-2037156	alr1698	alr1698		hypothetical protein	+	14.8514	3.05e-06	0.138	ATATATTTACAATTCATTGAGAATT				Conserved hypothetical protein	[R] General function prediction only	GDT1 family protein
BA000019.2:3726941-3727491	all3076	all3076		similar to photosystem II oxygen-evolving complex 23K protein PsbP	-	14.8114	3.15e-06	0.14	ACCCAAGAAGATTTACTTAAAACTG				Photosystem II	NA	All3076 protein
BA000019.2:3726941-3727491	alr3077	alr3077		unknown protein	-	14.8114	3.15e-06	0.14	ACCCAAGAAGATTTACTTAAAACTG				No similarity	NA	Alr3077 protein
BA000019.2:3727351-3727901	alr3078	alr3078		hypothetical protein	-	14.8114	3.15e-06	0.14	ACCCAAGAAGATTTACTTAAAACTG				Conserved hypothetical protein	[S] Function unknown	Alr3078 protein
BA000019.2:4592336-4592886	sigE	alr3800	sigE	group 2 sigma 70-type sigma factor E	-	14.7657	3.28e-06	0.141	AACTTTTTTGATTTTGTTCAGTTTC				RNA synthesis, modification, and DNA transcription	[K] Transcription	Group 2 sigma 70-type sigma factor E	Synpcc7942_1746
BA000019.2:2734761-2735311	alr2271	alr2271		(3R)-hydroxymyristoyl-[acyl carrier protein] dehydratase	-	14.7829	3.23e-06	0.141	ATAATTTCTGAATTTCTTCAGATGT			alr2271	Fatty acid, phospholipid and sterol metabolism	[I] Lipid transport and metabolism	3-hydroxyacyl-[acyl-carrier-protein] dehydratase FabZ (EC 4.2.1.59) ((3R)-hydroxymyristoyl-[acyl-carrier-protein] dehydratase) ((3R)-hydroxymyristoyl-ACP dehydrase) (Beta-hydroxyacyl-ACP dehydratase)
BA000019.2:1679053-1679603	all1416	all1416	leuD	3-isopropylmalate dehydratase, small subunit	+	14.6914	3.49e-06	0.141	TATTCTGAAAATTTACTAAAAATTT				Branched chain family	[E] Amino acid transport and metabolism	3-isopropylmalate dehydratase small subunit (EC 4.2.1.33) (Alpha-IPM isomerase) (IPMI) (Isopropylmalate isomerase)
BA000019.2:5745214-5745764	all4825	all4825		hypothetical protein	+	14.7657	3.28e-06	0.141	CGTAATTGAGATTTAGTTAATACTT				Conserved hypothetical protein	[H] Coenzyme transport and metabolism	5-formyltetrahydrofolate cyclo-ligase (EC 6.3.3.2)
BA000019.2:590442-590992	all0493	all0493		hypothetical protein	+	14.6571	3.59e-06	0.141	ATTTTTTAACATTCTCTTACTACCT				No similarity	[D] Cell cycle control, cell division, chromosome partitioning	All0493 protein
BA000019.2:590695-591245	all0495	all0495		unknown protein	+	14.6571	3.59e-06	0.141	ATTTTTTAACATTCTCTTACTACCT				No similarity	[M] Cell wall/membrane/envelope biogenesis	All0495 protein
BA000019.2:4143242-4143792	all3435	all3435		unknown protein	+	14.6343	3.66e-06	0.141	AATAAATAAAATTTTCTTCATGATT				No similarity	[R] General function prediction only	All3435 protein
BA000019.2:4143293-4143843	all3436	all3436		hypothetical protein	+	14.6343	3.66e-06	0.141	AATAAATAAAATTTTCTTCATGATT				Conserved hypothetical protein	[R] General function prediction only	All3436 protein
BA000019.2:5151556-5152106	all4296	all4296		hypothetical protein (ycf46)	+	14.6457	3.62e-06	0.141	ATGCTGGTATTTTTTCTAAAAATTC				Conserved hypothetical protein	[M] Cell wall/membrane/envelope biogenesis	All4296 protein
BA000019.2:1223164-1223714	alr1052	alr1052		unknown protein	-	14.6286	3.68e-06	0.141	ATAATTTAATTTTTCATAAATTTTT				No similarity	[D] Cell cycle control, cell division, chromosome partitioning	Alr1052 protein
BA000019.2:2700659-2701209	alr2246	alr2246		unknown protein	-	14.6686	3.55e-06	0.141	TACACTTATGCTTTTCTAAATACTC				No similarity	NA	Alr2246 protein
BA000019.2:4128775-4129325	alr3419	alr3419		hypothetical protein	-	14.7886	3.22e-06	0.141	TACATTTTAGATTTGCGTAATAATC				Conserved hypothetical protein	[R] General function prediction only	Alr3419 protein
BA000019.2:4143293-4143843	alr3437	alr3437		unknown protein	+	14.6343	3.66e-06	0.141	AATAAATAAAATTTTCTTCATGATT				No similarity	NA	Alr3437 protein
BA000019.2:4870567-4871117	alr4043	alr4043		hypothetical protein	+	14.7829	3.23e-06	0.141	TATTATGAATTTTTGCTTTAAAATT				Conserved hypothetical protein	[P] Inorganic ion transport and metabolism	Alr4043 protein
BA000019.2:5318340-5318890	alr4435	alr4435		hypothetical protein	-	14.6343	3.66e-06	0.141	AGTTGTGTAATTTTTCTTAAAATCT				Conserved hypothetical protein	NA	Alr4435 protein
BA000019.2:6240066-6240616	alr5226	alr5226		unknown protein	+	14.6686	3.55e-06	0.141	CCTACTTATACTTTTCTTTAGATTT				No similarity	NA	Alr5226 protein
BA000019.2:2193908-2194458	asr1828	asr1828		unknown protein	+	14.7257	3.39e-06	0.141	GTAACGTAATTTTTTCATAATATTT				No similarity	NA	Asr1828 protein
BA000019.2:3953957-3954507	asr3279	asr3279		unknown protein	-	14.6743	3.54e-06	0.141	TTGATTTTACTATTTCTAAAGCATC				No similarity	NA	Asr3279 protein
BA000019.2:4128775-4129325	all3420	all3420		carboxyl-terminal processing protease	-	14.7886	3.22e-06	0.141	TACATTTTAGATTTGCGTAATAATC				Degradation of proteins, peptides, and glycopeptides	[O] Posttranslational modification, protein turnover, chaperones	Carboxyl-terminal processing protease
BA000019.2:5745214-5745764	all4826	all4826		dTDP-glucose dehydratase	+	14.7657	3.28e-06	0.141	CGTAATTGAGATTTAGTTAATACTT				Surface polysaccharides, lipopolysaccharides and antigens	[M] Cell wall/membrane/envelope biogenesis	GDP-L-fucose synthase (EC 1.1.1.271) (GDP-4-keto-6-deoxy-D-mannose-3,5-epimerase-4-reductase)
BA000019.2:1223272-1223822	all1051	all1051		glycerophosphoryl diester phosphodiesterase	-	14.6286	3.68e-06	0.141	ATAATTTAATTTTTCATAAATTTTT				Other	[I] Lipid transport and metabolism	Glycerophosphoryl diester phosphodiesterase
BA000019.2:4870567-4871117	alr4044	alr4044	hrcA	heat-inducible transcriptional repressor; HrcA	+	14.7829	3.23e-06	0.141	TATTATGAATTTTTGCTTTAAAATT				RNA synthesis, modification, and DNA transcription	[K] Transcription	Heat-inducible transcription repressor HrcA
BA000019.2:5745214-5745764	all4824	all4824		sugar ABC transporter, permease protein	+	14.7657	3.28e-06	0.141	CGTAATTGAGATTTAGTTAATACTT				Transport and binding proteins	[G] Carbohydrate transport and metabolism	Permease protein of sugar ABC transporter
BA000019.2:1458388-1458938	alr1231	alr1231		two-component hybrid sensor and regulator	+	14.6971	3.47e-06	0.141	GGTTATTAACAATTGCTTAATCTTA				Regulatory functions	NA	Two-component hybrid sensor and regulator
BA000019.2:5812083-5812633	alr4879	alr4879		two-component hybrid sensor and regulator	-	14.7257	3.39e-06	0.141	ATACATTTTTATTGTCTTAAACATA				Regulatory functions	NA	Two-component hybrid sensor and regulator
BA000019.2:1155633-1156183	purK	alr0989	purK	phosphoribosylaminoimidazole carboxylase; PurK	-	14.7257	3.39e-06	0.141	AAAAAATAAGTTTCTGTTAATAACT				Purine ribonucleotide biosynthesis	[F] Nucleotide transport and metabolism	N5-carboxyaminoimidazole ribonucleotide synthase (N5-CAIR synthase) (EC 6.3.4.18) (5-(carboxyamino)imidazole ribonucleotide synthetase)
BA000019.2:1156039-1156589	1156089				-	14.7257	3.39e-06	0.141	AAAAAATAAGTTTCTGTTAATAACT
BA000019.2:1155805-1156355	1156305				-	14.7257	3.39e-06	0.141	AAAAAATAAGTTTCTGTTAATAACT
BA000019.2:2898633-2899183	2898683				-	14.72	3.41e-06	0.141	AATTTAGAACATTTTTTTAAAATTT
BA000019.2:2898645-2899195	2898695				-	14.72	3.41e-06	0.141	AATTTAGAACATTTTTTTAAAATTT
BA000019.2:3954205-3954755	3954255				-	14.6743	3.54e-06	0.141	TTGATTTTACTATTTCTAAAGCATC
BA000019.2:3954428-3954978	3954478				-	14.6743	3.54e-06	0.141	TTGATTTTACTATTTCTAAAGCATC
BA000019.2:4592560-4593110	4593437				-	14.7657	3.28e-06	0.141	AACTTTTTTGATTTTGTTCAGTTTC
BA000019.2:5318151-5318701	5318503				-	14.6343	3.66e-06	0.141	AGTTGTGTAATTTTTCTTAAAATCT
BA000019.2:5318567-5319117	5318617				-	14.6343	3.66e-06	0.141	AGTTGTGTAATTTTTCTTAAAATCT
BA000019.2:5318567-5319117	5318673				-	14.6343	3.66e-06	0.141	AGTTGTGTAATTTTTCTTAAAATCT
BA000019.2:5318567-5319117	5318720				-	14.6343	3.66e-06	0.141	AGTTGTGTAATTTTTCTTAAAATCT
BA000019.2:6279117-6279667	6279167				+	14.6857	3.5e-06	0.141	CCATTTTTACATTTCCTTCATAAAT
BA000019.2:6279198-6279748	6279248				+	14.6857	3.5e-06	0.141	CCATTTTTACATTTCCTTCATAAAT
BA000019.2:6279204-6279754	6279254				+	14.6857	3.5e-06	0.141	CCATTTTTACATTTCCTTCATAAAT
BA000019.2:6279345-6279895	6279395				+	14.6857	3.5e-06	0.141	CCATTTTTACATTTCCTTCATAAAT
BA000019.2:6279394-6279944	6279444				+	14.6857	3.5e-06	0.141	CCATTTTTACATTTCCTTCATAAAT
BA000019.2:6279394-6279944	6279639				+	14.6857	3.5e-06	0.141	CCATTTTTACATTTCCTTCATAAAT
BA000019.2:6279394-6279944	6279707				+	14.6857	3.5e-06	0.141	CCATTTTTACATTTCCTTCATAAAT
BA000019.2:2137136-2137686	asl1778	asl1778		unknown protein	+	14.3314	4.69e-06	0.143	TGCTTTAGATAATTTCTTAACATTC	asl1778			No similarity	NA	Asl1778 protein
BA000019.2:1861259-1861809	all1588	all1588		33kD chaperonin, heat shock protein HSP33	+	14.3714	4.54e-06	0.143	TACCAATAATAATTTCTTAACAAAT				Chaperones	[O] Posttranslational modification, protein turnover, chaperones	33 kDa chaperonin (Heat shock protein 33 homolog) (HSP33)
BA000019.2:2836319-2836869	alr2355	alr2355		alanine dehydrogenase	-	14.4457	4.27e-06	0.143	AAATTATAATCTTTACTTAAAGATG				Amino acids and amines	[E] Amino acid transport and metabolism	Alanine dehydrogenase (EC 1.4.1.1)
BA000019.2:1215302-1215852	all1043	all1043		hypothetical protein	-	14.3829	4.5e-06	0.143	TTTTCTTAAGTTGTTCTTTACATTT				Conserved hypothetical protein	[R] General function prediction only	All1043 protein
BA000019.2:2968524-2969074	all2470	all2470		hypothetical protein	-	14.3371	4.67e-06	0.143	ACCACTTAATTTATTTTTAAAATTT				Conserved hypothetical protein	[T] Signal transduction mechanisms	All2470 protein
BA000019.2:5934871-5935421	all4970	all4970		hypothetical protein	-	14.3486	4.63e-06	0.143	AGGATTTAAAGATGCGTTAAGAATT				Conserved hypothetical protein	[Q] Secondary metabolites biosynthesis, transport and catabolism	All4970 protein
BA000019.2:184577-185127	all7185	all7185		unknown protein	-	14.3886	4.48e-06	0.143	AATTTCTTATTATTGCTTAATTATT				No similarity	NA	All7185 protein
BA000019.2:184577-185127	all7186	all7186		hypothetical protein	-	14.3886	4.48e-06	0.143	AATTTCTTATTATTGCTTAATTATT				Conserved hypothetical protein	NA	All7186 protein
BA000019.2:1215642-1216192	alr1045	alr1045		unknown protein	-	14.3829	4.5e-06	0.143	TTTTCTTAAGTTGTTCTTTACATTT				No similarity	NA	Alr1045 protein
BA000019.2:1861271-1861821	alr1589	alr1589		hypothetical protein	+	14.3714	4.54e-06	0.143	TACCAATAATAATTTCTTAACAAAT				Conserved hypothetical protein	NA	Alr1589 protein
BA000019.2:2137190-2137740	alr1779	alr1779		similar to cyanophycin synthetase	+	14.3314	4.69e-06	0.143	TGCTTTAGATAATTTCTTAACATTC				Other	[M] Cell wall/membrane/envelope biogenesis	Alr1779 protein
BA000019.2:3798065-3798615	alr3140	alr3140		hypothetical protein	-	14.5429	3.95e-06	0.143	AATTTTTAATAATTGAGTAAAATTT				Conserved hypothetical protein	NA	Alr3140 protein
BA000019.2:4061422-4061972	alr3356	alr3356		similar to phytochrome	-	14.5314	3.98e-06	0.143	TTAGATTAACAATTTCTTTAGTTTT				Adaptations and atypical conditions	[T] Signal transduction mechanisms	Alr3356 protein
BA000019.2:4340031-4340581	alr3592	alr3592		unknown protein	-	14.3714	4.54e-06	0.143	TTTTTTGTGGTTTTTCTAAATAATT				No similarity	[W] Extracellular structures	Alr3592 protein
BA000019.2:5395461-5396011	alr4505	alr4505		unknown protein	-	14.5429	3.95e-06	0.143	AGGCTTTTGCGTTTTCTTCATAAGT				No similarity	NA	Alr4505 protein
BA000019.2:5485127-5485677	alr4587	alr4587		hypothetical protein	-	14.32	4.74e-06	0.143	TAATTTTTATATTTTATTAACCTCA				Conserved hypothetical protein	[U] Intracellular trafficking, secretion, and vesicular transport	Alr4587 protein
BA000019.2:6156338-6156888	alr5156	alr5156		hypothetical protein	-	14.3543	4.61e-06	0.143	TCTCCTTTAGATTTACTTTATAAAT				Conserved hypothetical protein	NA	Alr5156 protein
BA000019.2:6327725-6328275	alr5307	alr5307		probable glycosyl transferase	+	14.4457	4.27e-06	0.143	TTTTTTTTATGATTATTTAATATTT			alr5307	No similarity	[M] Cell wall/membrane/envelope biogenesis	Alr5307 protein
BA000019.2:13371-13921	alr7017	alr7017		hypothetical protein	+	14.3543	4.61e-06	0.143	TCTCCTTTAGATTTACTTTATAAAT				Conserved hypothetical protein	[S] Function unknown	Alr7017 protein
BA000019.2:1159967-1160517	alr0991	alr0991		ammonium transporter	+	14.6057	3.75e-06	0.143	AAGAATTATTTTTTGATTAAAATTT				Transport and binding proteins	[P] Inorganic ion transport and metabolism	Ammonium transporter
BA000019.2:1159967-1160517	alr0992	alr0992		ammonium transporter	+	14.6057	3.75e-06	0.143	AAGAATTATTTTTTGATTAAAATTT				Transport and binding proteins	[P] Inorganic ion transport and metabolism	Ammonium transporter
BA000019.2:2836319-2836869	asl2353	asl2353		hypothetical protein	-	14.4457	4.27e-06	0.143	AAATTATAATCTTTACTTAAAGATG				Conserved hypothetical protein	NA	Asl2353 protein
BA000019.2:4360837-4361387	asl3609	asl3609		unknown protein	-	14.3543	4.61e-06	0.143	TCTCCTTTAGATTTACTTTATAAAT				No similarity	NA	Asl3609 protein
BA000019.2:5796400-5796950	asl4865	asl4865		unknown protein	-	14.5029	4.08e-06	0.143	ATTTTTTTATGATTGCTTTGGATTT				No similarity	NA	Asl4865 protein
BA000019.2:5485127-5485677	asr4588	asr4588		hypothetical protein	-	14.32	4.74e-06	0.143	TAATTTTTATATTTTATTAACCTCA				Conserved hypothetical protein	NA	Asr4588 protein
BA000019.2:1469718-1470268	alr1238	alr1238	clpP	ATP-dependent Clp protease proteolytic subunit	-	14.3257	4.72e-06	0.143	GAATATTCAATATTTCTTTAGCTTT				Degradation of proteins, peptides, and glycopeptides	[O] Posttranslational modification, protein turnover, chaperones	ATP-dependent Clp protease proteolytic subunit 1 (EC 3.4.21.92) (Endopeptidase Clp 1)
BA000019.2:1442833-1443383	alr1223	alr1223		ATP-dependent RNA helicase	-	14.4857	4.14e-06	0.143	GTACATTAATTTTCCCTAAAGCACG				RNA synthesis, modification, and DNA transcription	[L] Replication, recombination and repair	ATP-dependent RNA helicase
BA000019.2:1135675-1136225	alr0974	alr0974		ABC transporter, binding protein component	-	14.3257	4.72e-06	0.143	AAATATTAAAAATTTTTTCATAATA				Transport and binding proteins	[M] Cell wall/membrane/envelope biogenesis	Binding protein of ABC transporter component
BA000019.2:6327536-6328086	all5306	all5306		exodeoxyribonuclease III	+	14.4457	4.27e-06	0.143	TTTTTTTTATGATTATTTAATATTT				DNA replication, recombination, and repair	[L] Replication, recombination and repair	Exodeoxyribonuclease III
BA000019.2:2589769-2590319	all2158	all2158		ferrichrome-iron receptor	+	14.3886	4.48e-06	0.143	AAATTTTAAGCTATTGTTCAGCCTT				Transport and binding proteins	[P] Inorganic ion transport and metabolism	Ferrichrome-iron receptor
BA000019.2:1135928-1136478	alr0975	alr0975		similar to phytochelatin synthase	-	14.3257	4.72e-06	0.143	AAATATTAAAAATTTTTTCATAATA				Other	NA	Glutathione gamma-glutamylcysteinyltransferase (EC 2.3.2.15)
BA000019.2:1055200-1055750	alr0912	alr0912		GTP-binding protein	-	14.4114	4.4e-06	0.143	ATAAACAAACATTTTCTAAAGATTG				Regulatory functions	[J] Translation, ribosomal structure and biogenesis	GTPase Era
BA000019.2:4261075-4261625	alr3537	alr3537	hisH	N-acetyl-glutamate semialdehyde dehydrogenase; HisH	+	14.3086	4.78e-06	0.143	GGGATAGTAAATTTTCTTAACAATT				Aromatic amino acid family	[E] Amino acid transport and metabolism	N-acetyl-gamma-glutamyl-phosphate reductase 1 (AGPR 1) (EC 1.2.1.38) (N-acetyl-glutamate semialdehyde dehydrogenase 1) (NAGSA dehydrogenase 1)
BA000019.2:13496-14046	alr0018	alr0018		transposase	+	14.3543	4.61e-06	0.143	TCTCCTTTAGATTTACTTTATAAAT				Transposon-related functions	[X] Mobilome: prophages, transposons	OrfA (Transposase)
BA000019.2:1055099-1055649	all0911	all0911		ABC phosphate transport system phosphate-binding periplasmic protein	-	14.4114	4.4e-06	0.143	ATAAACAAACATTTTCTAAAGATTG				Transport and binding proteins	[P] Inorganic ion transport and metabolism	Phosphate-binding protein
BA000019.2:5796356-5796906	psbAI	alr4866	psbAI	photosystem II protein D1	-	14.5029	4.08e-06	0.143	ATTTTTTTATGATTGCTTTGGATTT				Photosystem II	NA	Photosystem II protein D1 1 (PSII D1 protein 1) (EC 1.10.3.9) (32 kDa thylakoid membrane protein 1) (Photosystem II Q(B) protein 1)
BA000019.2:5205309-5205859	all4345	all4345		polysaccharide deacetylase	-	14.4286	4.34e-06	0.143	TTTCCTTTAATTTGTATTAAAAATT				Surface polysaccharides, lipopolysaccharides and antigens	[M] Cell wall/membrane/envelope biogenesis	Polysaccharide deacetylase
BA000019.2:5097285-5097835	all4248	all4248		primosomal protein N'	-	14.44	4.29e-06	0.143	ATTGCTTATTTTTTTATTAATCATT				DNA replication, recombination, and repair	[L] Replication, recombination and repair	Primosomal protein N' (EC 3.6.4.-) (ATP-dependent helicase PriA)
BA000019.2:4261430-4261980	all3536	all3536		GTP cyclohydrolase II / 3,4-dihydroxy-2-butanone 4-phosphate synthase	+	14.3086	4.78e-06	0.143	GGGATAGTAAATTTTCTTAACAATT				Regulatory functions	[H] Coenzyme transport and metabolism	Riboflavin biosynthesis protein RibBA [Includes: 3,4-dihydroxy-2-butanone 4-phosphate synthase (DHBP synthase) (EC 4.1.99.12); GTP cyclohydrolase-2 (EC 3.5.4.25) (GTP cyclohydrolase II)]
BA000019.2:1442833-1443383	alr1222	alr1222		hypothetical protein	-	14.4857	4.14e-06	0.143	GTACATTAATTTTCCCTAAAGCACG				Conserved hypothetical protein	[J] Translation, ribosomal structure and biogenesis	Ribosomal protein S12 methylthiotransferase RimO (S12 MTTase) (S12 methylthiotransferase) (EC 2.8.4.4) (Ribosomal protein S12 (aspartate-C(3))-methylthiotransferase) (Ribosome maturation factor RimO)
BA000019.2:184577-185127	alr0175	alr0175		rRNA methylase	-	14.3886	4.48e-06	0.143	AATTTCTTATTATTGCTTAATTATT				RNA synthesis, modification, and DNA transcription	[J] Translation, ribosomal structure and biogenesis	rRNA methylase
BA000019.2:13496-14046	all7016	all7016		transcriptional regulator	+	14.3543	4.61e-06	0.143	TCTCCTTTAGATTTACTTTATAAAT				Regulatory functions	NA	Transcriptional regulator
BA000019.2:1215642-1216192	alr1044	alr1044		transcriptional regulator	-	14.3829	4.5e-06	0.143	TTTTCTTAAGTTGTTCTTTACATTT				Regulatory functions	[S] Function unknown	Transcriptional regulator
BA000019.2:4193777-4194327	alr3473	alr3473		type I restriction-modification enzyme R subunit	+	14.4571	4.23e-06	0.143	TTTCGTGAATAATTTCTTTAAATTT				DNA replication, recombination, and repair	[V] Defense mechanisms	Type I site-specific deoxyribonuclease (EC 3.1.21.3)
BA000019.2:184674-185224	all0174	all0174		UDP-N-acetylglucosamine 1-carboxyvinyltransferase	-	14.3886	4.48e-06	0.143	AATTTCTTATTATTGCTTAATTATT				Surface polysaccharides, lipopolysaccharides and antigens	[M] Cell wall/membrane/envelope biogenesis	UDP-N-acetylglucosamine 1-carboxyvinyltransferase (EC 2.5.1.7) (Enoylpyruvate transferase) (UDP-N-acetylglucosamine enolpyruvyl transferase) (EPT)
BA000019.2:2015061-2015611	CobN	alr1689	CobN	cobalamin biosynthetic protein CobN	+	14.4743	4.18e-06	0.143	CAAATTTCACTTTTACTTAACACTA				Cobalamin, heme, phycobilin and porphyrin	[H] Coenzyme transport and metabolism	Cobalamin biosynthetic protein
BA000019.2:5097285-5097835	sigF	alr4249	sigF	group 2 sigma 70-type sigma factor F	-	14.44	4.29e-06	0.143	ATTGCTTATTTTTTTATTAATCATT				RNA synthesis, modification, and DNA transcription	[K] Transcription	Group 2 sigma 70-type sigma factor F
BA000019.2:4606820-4607370	alr3810	alr3810	sigD	group 2 sigma 70-type sigma factor D	-	14.52	4.02e-06	0.143	TTTCTATAATAATTACTTAATTTTT				RNA synthesis, modification, and DNA transcription	[K] Transcription	Group 2 sigma 70-type sigma factor D
BA000019.2:416923-417473	417423				-	14.4457	4.27e-06	0.143	AAAACTTTAGTTTTTATTCAAGATG
BA000019.2:1055099-1055649	1055149				-	14.4114	4.4e-06	0.143	ATAAACAAACATTTTCTAAAGATTG
BA000019.2:1215302-1215852	1215449				-	14.3829	4.5e-06	0.143	TTTTCTTAAGTTGTTCTTTACATTT
BA000019.2:1215554-1216104	1215604				-	14.3829	4.5e-06	0.143	TTTTCTTAAGTTGTTCTTTACATTT
BA000019.2:1215633-1216183	1215683				-	14.3829	4.5e-06	0.143	TTTTCTTAAGTTGTTCTTTACATTT
BA000019.2:1215642-1216192	1215692				-	14.3829	4.5e-06	0.143	TTTTCTTAAGTTGTTCTTTACATTT
BA000019.2:1469342-1469892	1469842				-	14.3257	4.72e-06	0.143	GAATATTCAATATTTCTTTAGCTTT
BA000019.2:1469380-1469930	1469880				-	14.3257	4.72e-06	0.143	GAATATTCAATATTTCTTTAGCTTT
BA000019.2:2836319-2836869	2836567				-	14.4457	4.27e-06	0.143	AAATTATAATCTTTACTTAAAGATG
BA000019.2:2836319-2836869	2836574				-	14.4457	4.27e-06	0.143	AAATTATAATCTTTACTTAAAGATG
BA000019.2:3284616-3285166	3285116				+	14.3543	4.61e-06	0.143	TCTCCTTTAGATTTACTTTATAAAT
BA000019.2:3798065-3798615	3797797				-	14.5429	3.95e-06	0.143	AATTTTTAATAATTGAGTAAAATTT
BA000019.2:3798065-3798615	3798035				-	14.5429	3.95e-06	0.143	AATTTTTAATAATTGAGTAAAATTT
BA000019.2:3798170-3798720	3798220				-	14.5429	3.95e-06	0.143	AATTTTTAATAATTGAGTAAAATTT
BA000019.2:4061580-4062130	4061630				-	14.5314	3.98e-06	0.143	TTAGATTAACAATTTCTTTAGTTTT
BA000019.2:4261034-4261584	4261534				+	14.3086	4.78e-06	0.143	GGGATAGTAAATTTTCTTAACAATT
BA000019.2:4606348-4606898	4606848				-	14.52	4.02e-06	0.143	TTTCTATAATAATTACTTAATTTTT
BA000019.2:4606814-4607364	4606864				-	14.52	4.02e-06	0.143	TTTCTATAATAATTACTTAATTTTT
BA000019.2:4606383-4606933	4606883				-	14.52	4.02e-06	0.143	TTTCTATAATAATTACTTAATTTTT
BA000019.2:4606727-4607277	4607227				-	14.52	4.02e-06	0.143	TTTCTATAATAATTACTTAATTTTT
BA000019.2:6327536-6328086	6328036				+	14.4457	4.27e-06	0.143	TTTTTTTTATGATTATTTAATATTT
BA000019.2:13254-13804	all0015	all0015		transposase	+	14.3543	4.61e-06	0.143	TCTCCTTTAGATTTACTTTATAAAT				Transposon-related functions	[X] Mobilome: prophages, transposons
BA000019.2:13254-13804	all0016	all0016		transposase	+	14.3543	4.61e-06	0.143	TCTCCTTTAGATTTACTTTATAAAT				Transposon-related functions	[X] Mobilome: prophages, transposons
BA000019.2:398445-398995	alr0348	alr0348	ndhD	NADH dehydrogenase subunit 4; NdhD	-	14.2914	4.85e-06	0.145	ATTTTTTAGAATTCTCTAAACAATG				NADH dehydrogenase	[C] Energy production and conversion	NAD(P)H-quinone oxidoreductase chain 4 1 (EC 7.1.1.-) (NAD(P)H dehydrogenase I, chain 4 1) (NDH-1, chain 4 1)
BA000019.2:3508476-3509026	all2876	all2876		hypothetical protein	+	14.2743	4.92e-06	0.146	CCAATCTAATATTTATTTAATAATT				Conserved hypothetical protein	[S] Function unknown	Protein adenylyltransferase SelO (EC 2.7.7.-) (EC 2.7.7.n1)
BA000019.2:4611152-4611702	alr3814	alr3814	nblB	phycocyanin alpha phycocyanobilin lyase related protein NblB	+	14.2686	4.94e-06	0.147	ATCCCTGAAATATTTTTTAATATTT				Phycobilisome	NA	Phycocyanin alpha phycocyanobilin lyase related protein
BA000019.2:4611152-4611702	4611652				+	14.2686	4.94e-06	0.147	ATCCCTGAAATATTTTTTAATATTT
BA000019.2:3523319-3523869	alr2885	alr2885	kaiB	circadian oscillation regulator KaiB	+	14.2	5.22e-06	0.15	AAAACTTTATTATCTCTACAGTTTC			alr2885	Other	NA	Circadian clock protein KaiB	Synpcc7942_1217
BA000019.2:3523496-3524046	alr2886	alr2886	kaiC	circadian oscillation regulator KaiC	+	14.2	5.22e-06	0.15	AAAACTTTATTATCTCTACAGTTTC				Other	[T] Signal transduction mechanisms	Circadian clock protein kinase KaiC (EC 2.7.11.1)	Synpcc7942_1216
BA000019.2:248442-248992	all0232	all0232		hypothetical protein	-	14.1543	5.42e-06	0.15	TGCTTTTAATTTTTGCTTAAAGCTA			all0232	Conserved hypothetical protein	[S] Function unknown	All0232 protein
BA000019.2:2113263-2113813	all1758	all1758		hypothetical protein	+	14.1943	5.25e-06	0.15	ATACATGAAGTTTTCTTAAAGATTA				Conserved hypothetical protein	[K] Transcription	All1758 protein
BA000019.2:2150406-2150956	all1787	all1787		hypothetical protein	-	14.24	5.06e-06	0.15	AGTCTTTTAGATATCATCAAGACTT				Conserved hypothetical protein	[S] Function unknown	All1787 protein
BA000019.2:2788386-2788936	all2314	all2314		unknown protein	-	14.16	5.4e-06	0.15	ACAAATGTACATATACTTAATATTT				No similarity	NA	All2314 protein
BA000019.2:3293410-3293960	all2700	all2700		probable arsenical pump-driving ATPase	+	14.1486	5.45e-06	0.15	AGCGCGTAAGGATTCCTTAATAACC				Drug and analog sensitivity	[P] Inorganic ion transport and metabolism	All2700 protein
BA000019.2:4897560-4898110	all4070	all4070		unknown protein	+	14.1657	5.37e-06	0.15	TTATAGTAATTTTTTCTTACTACTT				No similarity	[M] Cell wall/membrane/envelope biogenesis	All4070 protein
BA000019.2:6413033-6413583	all5371	all5371		hypothetical protein	+	14.2229	5.13e-06	0.15	TAAATTTTATCTTTACTTTAGAAAT				No similarity	NA	All5371 protein
BA000019.2:143951-144501	all7137	all7137		hypothetical protein	-	14.2	5.22e-06	0.15	ATATTATTTAATTTTATTAAAATTT				Conserved hypothetical protein	[K] Transcription	All7137 protein
BA000019.2:65322-65872	all7571	all7571		unknown protein	-	14.16	5.4e-06	0.15	AAATATTTATTTTTTCTAGAAACTG				No similarity	NA	All7571 protein
BA000019.2:65476-66026	all8062	all8062		unknown protein	-	14.16	5.4e-06	0.15	AAATATTTATTTTTTCTAGAAACTG				No similarity	NA	All8062 protein
BA000019.2:4897282-4897832	alr4069	alr4069		hypothetical protein	+	14.1657	5.37e-06	0.15	TTATAGTAATTTTTTCTTACTACTT				Conserved hypothetical protein	[M] Cell wall/membrane/envelope biogenesis	Alr4069 protein
BA000019.2:6347547-6348097	alr5319	alr5319		hypothetical protein	+	14.2286	5.1e-06	0.15	AAAAATTAATAATGCCTTTATTATT				Conserved hypothetical protein	[S] Function unknown	Alr5319 protein
BA000019.2:65322-65872	alr7075	alr7075		hypothetical protein	-	14.16	5.4e-06	0.15	AAATATTTATTTTTTCTAGAAACTG				Conserved hypothetical protein	[V] Defense mechanisms	Alr7075 protein
BA000019.2:65631-66181	alr7077	alr7077		unknown protein	-	14.16	5.4e-06	0.15	AAATATTTATTTTTTCTAGAAACTG				No similarity	NA	Alr7077 protein
BA000019.2:144421-144971	alr7138	alr7138		unknown protein	-	14.2	5.22e-06	0.15	ATATTATTTAATTTTATTAAAATTT				No similarity	NA	Alr7138 protein
BA000019.2:371044-371594	alr7341	alr7341		unknown protein	+	14.2	5.22e-06	0.15	GAAAAGTAATTATCTATTAAAACTT				No similarity	NA	Alr7341 protein
BA000019.2:248604-249154	all0233	all0233		methionyl-tRNA synthetase	-	14.1543	5.42e-06	0.15	TGCTTTTAATTTTTGCTTAAAGCTA				Aminoacyl tRNA synthetases and tRNA modification	[J] Translation, ribosomal structure and biogenesis	Methionine--tRNA ligase (EC 6.1.1.10) (Methionyl-tRNA synthetase) (MetRS)
BA000019.2:144363-144913	alr7646	alr7646		MobB protein	-	14.2	5.22e-06	0.15	ATATTATTTAATTTTATTAAAATTT				Other	NA	MobB protein
BA000019.2:143951-144501	alr0140	alr0140		oligopeptide ABC transporter, periplasmic oligopeptide-binding protein	-	14.2	5.22e-06	0.15	ATATTATTTAATTTTATTAAAATTT				Transport and binding proteins	[E] Amino acid transport and metabolism	Periplasmic oligopeptide-binding protein of oligopeptide ABC transporter
BA000019.2:2150406-2150956	alr1786	alr1786		phosphorylase kinase alpha subunit	-	14.24	5.06e-06	0.15	AGTCTTTTAGATATCATCAAGACTT				Regulatory functions	NA	Phosphorylase kinase alpha subunit
BA000019.2:2097974-2098524	alr1744	alr1744		sulfolipid biosynthesis protein	+	14.1886	5.27e-06	0.15	CAATCTTAACTTTTAGTTCAAATTG				Other	[M] Cell wall/membrane/envelope biogenesis	Sulfolipid biosynthesis protein
BA000019.2:2716546-2717096	hstK	alr2258	hstK	serine/threonine kinase with two-component sensor domain; HstK	-	14.2171	5.15e-06	0.15	CAACGTCAATATTTTCTAAAAACTC				Regulatory functions	[R] General function prediction only	Non-specific serine/threonine protein kinase (EC 2.7.11.1)
BA000019.2:2113332-2113882	ftsY	all1759	ftsY	cell division protein FtsY	+	14.1943	5.25e-06	0.15	ATACATGAAGTTTTCTTAAAGATTA				Cell division	[U] Intracellular trafficking, secretion, and vesicular transport	Signal recognition particle receptor FtsY (SRP receptor)
BA000019.2:2020502-2021052	all1691	all1691	fur	cell wall-binding protein Fur	-	14.16	5.4e-06	0.15	AAACTTTTGCATTTAATTAAAATGT				Surface structures	[P] Inorganic ion transport and metabolism	Cell wall-binding protein Fur
BA000019.2:2097979-2098529	all1743	all1743	por	protochlorophyllide oxido-reductase; Por	+	14.1886	5.27e-06	0.15	CAATCTTAACTTTTAGTTCAAATTG			all1743	Cobalamin, heme, phycobilin and porphyrin	[R] General function prediction only	NADPH-protochlorophyllide oxidoreductase (EC 1.3.1.33)
BA000019.2:143951-144501	143512				-	14.2	5.22e-06	0.15	ATATTATTTAATTTTATTAAAATTT
BA000019.2:143951-144501	143579				-	14.2	5.22e-06	0.15	ATATTATTTAATTTTATTAAAATTT
BA000019.2:144300-144850	144350				-	14.2	5.22e-06	0.15	ATATTATTTAATTTTATTAAAATTT
BA000019.2:143951-144501	144351				-	14.2	5.22e-06	0.15	ATATTATTTAATTTTATTAAAATTT
BA000019.2:143951-144501	144362				-	14.2	5.22e-06	0.15	ATATTATTTAATTTTATTAAAATTT
BA000019.2:371044-371594	371094				+	14.2	5.22e-06	0.15	GAAAAGTAATTATCTATTAAAACTT
BA000019.2:2113332-2113882	2113524				+	14.1943	5.25e-06	0.15	ATACATGAAGTTTTCTTAAAGATTA
BA000019.2:4897560-4898110	4898060				+	14.1657	5.37e-06	0.15	TTATAGTAATTTTTTCTTACTACTT
BA000019.2:3274367-3274917	3274883:3274956				-	14.1371	5.5e-06	0.15	ACTTATTTATAAATACTTAAACATT
BA000019.2:3792089-3792639	asr3134	asr3134		unknown protein	-	14.12	5.57e-06	0.152	AAATTTTGGTAATTTATTTATATTT				No similarity	NA	Asr3134 protein
BA000019.2:3792490-3793040	3792540				-	14.12	5.57e-06	0.152	AAATTTTGGTAATTTATTTATATTT
BA000019.2:2207150-2207700	alr1845	alr1845		hypothetical protein	-	14.0914	5.7e-06	0.154	GAAATATTAAAATTGCTTAACACTT				Conserved hypothetical protein	[J] Translation, ribosomal structure and biogenesis	tRNA (guanine-N(7)-)-methyltransferase (EC 2.1.1.33) (tRNA (guanine(46)-N(7))-methyltransferase) (tRNA(m7G46)-methyltransferase)
BA000019.2:2207005-2207555	all1844	all1844		hypothetical protein	-	14.0914	5.7e-06	0.154	GAAATATTAAAATTGCTTAACACTT				Conserved hypothetical protein	[O] Posttranslational modification, protein turnover, chaperones	Zinc metalloprotease
BA000019.2:4931000-4931550	all4092	all4092		unknown protein	+	14.08	5.75e-06	0.155	ATATTCCTATATTTACTTTAGAATA				No similarity	NA	All4092 protein
BA000019.2:1166229-1166779	1166729				-	14.0743	5.78e-06	0.155	TTATTTTAATTATTTATTTAGAGTT
BA000019.2:260667-261217	asr0243	asr0243		hypothetical protein	+	14.0514	5.89e-06	0.156	AACATTTATTATTTTCTTATTATTA				Conserved hypothetical protein	[S] Function unknown	Asr0243 protein
BA000019.2:5769981-5770531	alr4842	alr4842	recQ	ATP-dependent DNA helicase; RecQ	+	14.0514	5.89e-06	0.156	ATGCTTTTGGATTTGCTAAAGAAGC				DNA replication, recombination, and repair	[L] Replication, recombination and repair	ATP-dependent DNA helicase
BA000019.2:1778717-1779267	1778379				+	14.0343	5.97e-06	0.158	TAGTTGTCACTTTTTCTTCACATTT
BA000019.2:1778717-1779267	1778407				+	14.0343	5.97e-06	0.158	TAGTTGTCACTTTTTCTTCACATTT
BA000019.2:1778717-1779267	1778767				+	14.0343	5.97e-06	0.158	TAGTTGTCACTTTTTCTTCACATTT
BA000019.2:1778888-1779438	1778938				+	14.0343	5.97e-06	0.158	TAGTTGTCACTTTTTCTTCACATTT
BA000019.2:3862911-3863461	alr3195	alr3195		probable glutathione S-transferase	-	14.0171	6.05e-06	0.16	CCGTTAGAATTTTTACTTAAAAATT	alr3195			Thioredoxin, glutaredoxin, and glutathione	[O] Posttranslational modification, protein turnover, chaperones	Alr3195 protein
BA000019.2:5351478-5352028	alr4466	alr4466		Ap4A phosphorylase II	-	14.0057	6.11e-06	0.161	TATTATTAATTTTTTATTAATAAAG				Purine ribonucleotide biosynthesis	[F] Nucleotide transport and metabolism	Ap4A phosphorylase II
BA000019.2:5351360-5351910	all4465	all4465		transposase	-	14.0057	6.11e-06	0.161	TATTATTAATTTTTTATTAATAAAG			all4465	Transposon-related functions	[X] Mobilome: prophages, transposons	Transposase
BA000019.2:5351360-5351910	5351860				-	14.0057	6.11e-06	0.161	TATTATTAATTTTTTATTAATAAAG
BA000019.2:4410617-4411167	alr3654	alr3654		hypothetical protein	-	13.9886	6.19e-06	0.162	GAGATTTGAGTTTTTCTCAAGGATT				Conserved hypothetical protein	[J] Translation, ribosomal structure and biogenesis	Uncharacterized RNA methyltransferase alr3654 (EC 2.1.1.-)
BA000019.2:4410697-4411247	4411197				-	13.9886	6.19e-06	0.162	GAGATTTGAGTTTTTCTCAAGGATT
BA000019.2:2467062-2467612	all2058	all2058		unknown protein	-	13.9314	6.48e-06	0.163	ACATTTTTAGCTTTCGTTAAGACAG				No similarity	[H] Coenzyme transport and metabolism	All2058 protein
BA000019.2:2467432-2467982	all2059	all2059		unknown protein	-	13.9314	6.48e-06	0.163	ACATTTTTAGCTTTCGTTAAGACAG				No similarity	NA	All2059 protein
BA000019.2:2467302-2467852	alr2060	alr2060		hypothetical protein	-	13.9314	6.48e-06	0.163	ACATTTTTAGCTTTCGTTAAGACAG				Conserved hypothetical protein	NA	Alr2060 protein
BA000019.2:4122377-4122927	alr3411	alr3411		hypothetical protein	+	13.9143	6.57e-06	0.163	AGATTGTGATTTTTTATAAAAAATC				Conserved hypothetical protein	NA	Alr3411 protein
BA000019.2:4122406-4122956	alr3414	alr3414		hypothetical protein	+	13.9143	6.57e-06	0.163	AGATTGTGATTTTTTATAAAAAATC				Conserved hypothetical protein	NA	Alr3414 protein
BA000019.2:3138283-3138833	alr2626	alr2626		ferrichrome-iron receptor	-	13.9429	6.42e-06	0.163	GTAAAGTATAATTTTCTTCATAATC				Transport and binding proteins	[P] Inorganic ion transport and metabolism	Ferrichrome-iron receptor
BA000019.2:6357766-6358316	alr5326	alr5326		penicillin-binding protein	-	13.9429	6.42e-06	0.163	TCACATTATTCATTCCTACAGATTT				Murein sacculus and peptidoglycan	[M] Cell wall/membrane/envelope biogenesis	Peptidoglycan glycosyltransferase (EC 2.4.1.129)
BA000019.2:4122108-4122658	alr3413	alr3413		ribonuclease P	+	13.9143	6.57e-06	0.163	AGATTGTGATTTTTTATAAAAAATC				Degradation of RNA	[J] Translation, ribosomal structure and biogenesis	Ribonuclease P protein component (RNase P protein) (RNaseP protein) (EC 3.1.26.5) (Protein C5)
BA000019.2:5569685-5570235	alr4670	alr4670		ribose-phosphate pyrophosphokinase	+	13.9371	6.45e-06	0.163	GAACCTTGAAAATTCATTAAGGTTT				Pentose phosphate pathway	[E] Amino acid transport and metabolism	Ribose-phosphate pyrophosphokinase (RPPK) (EC 2.7.6.1) (5-phospho-D-ribosyl alpha-1-diphosphate) (Phosphoribosyl diphosphate synthase) (Phosphoribosyl pyrophosphate synthase) (P-Rib-PP synthase) (PRPP synthase) (PRPPase)
BA000019.2:2583247-2583797	all2152	all2152		transposase	-	13.9257	6.51e-06	0.163	AAAACTTAGCATTTAATTAATTTTT				Transposon-related functions	NA	Transposase
BA000019.2:4180701-4181251	alr3466	alr3466		WD-40 repeat protein	-	13.9771	6.25e-06	0.163	TTTCTTTTATACTTTCTCAAGCATT				WD repeat proteins	[T] Signal transduction mechanisms	Uncharacterized WD repeat-containing protein alr3466
BA000019.2:997071-997621	ccmK	alr0317	ccmK	carbon dioxide concentrating mechanism protein CcmK	-	13.9371	6.45e-06	0.163	ATTTATTAAGTTTTTTTAAACTTTT				CO2 fixation	NA	Carboxysome shell protein CcmK (Carbon dioxide-concentrating mechanism protein CcmK)
BA000019.2:997071-997621	997571				-	13.9371	6.45e-06	0.163	ATTTATTAAGTTTTTTTAAACTTTT
BA000019.2:997397-997947	997811				-	13.9371	6.45e-06	0.163	ATTTATTAAGTTTTTTTAAACTTTT
BA000019.2:2583397-2583947	2583897				-	13.9257	6.51e-06	0.163	AAAACTTAGCATTTAATTAATTTTT
BA000019.2:4180701-4181251	4180751				-	13.9771	6.25e-06	0.163	TTTCTTTTATACTTTCTCAAGCATT
BA000019.2:5569662-5570212	5569645				+	13.9371	6.45e-06	0.163	GAACCTTGAAAATTCATTAAGGTTT
BA000019.2:5569662-5570212	5570155				+	13.9371	6.45e-06	0.163	GAACCTTGAAAATTCATTAAGGTTT
BA000019.2:5569662-5570212	5570162				+	13.9371	6.45e-06	0.163	GAACCTTGAAAATTCATTAAGGTTT
BA000019.2:5569685-5570235	5570185				+	13.9371	6.45e-06	0.163	GAACCTTGAAAATTCATTAAGGTTT
BA000019.2:723165-723715	all0623	all0623		glycolate oxidase subunit, (Fe-S) protein	-	13.9029	6.63e-06	0.164	GTCAATTAATATTTTCTTTATTCCC				Glycolate pathway	[C] Energy production and conversion	Glycolate oxidase iron-sulfur subunit (EC 1.1.99.14)
BA000019.2:2875378-2875928	alr2392	alr2392	fraC	filament integrity protein FraC	-	13.8857	6.72e-06	0.165	TCCGATTTATCTTTAATTAAGACTT				Other	NA	Filament integrity protein FraC
BA000019.2:3571512-3572062	all2934	all2934		putative glutaminase	+	13.88	6.75e-06	0.165	ATAATTCAGGTTTTACTTAAAAATA				Other	[E] Amino acid transport and metabolism	Glutaminase (EC 3.5.1.2)
BA000019.2:3571512-3572062	alr2935	alr2935		hypothetical protein	+	13.88	6.75e-06	0.165	ATAATTCAGGTTTTACTTAAAAATA				Conserved hypothetical protein	[M] Cell wall/membrane/envelope biogenesis	Probable endolytic peptidoglycan transglycosylase RlpA (EC 4.2.2.-)
BA000019.2:2875588-2876138	all2391	all2391		hypothetical protein	-	13.8857	6.72e-06	0.165	TCCGATTTATCTTTAATTAAGACTT				Conserved hypothetical protein	[H] Coenzyme transport and metabolism	Uncharacterized protein all2391
BA000019.2:4391301-4391851	alr3638	alr3638		DNA mismatch repair protein	-	13.8686	6.81e-06	0.167	ATTCTTTGATATCTTCTTGAAAATT				DNA replication, recombination, and repair	NA	DNA mismatch repair protein
BA000019.2:3749354-3749904	alr3097	alr3097		hypothetical protein	+	13.8571	6.88e-06	0.168	TTAATTTTAGATTTGGTTTATAATC				Conserved hypothetical protein	[R] General function prediction only	Alr3097 protein
BA000019.2:3749491-3750041	asr3098	asr3098		hypothetical protein	+	13.8571	6.88e-06	0.168	TTAATTTTAGATTTGGTTTATAATC				Conserved hypothetical protein	NA	Asr3098 protein
BA000019.2:3749491-3750041	3750139				+	13.8571	6.88e-06	0.168	TTAATTTTAGATTTGGTTTATAATC
BA000019.2:5447212-5447762	alr4554	alr4554		6-pyruvoyl-tetrahydropterin synthase homolog	-	13.8114	7.13e-06	0.171	CAAAATTTAAACTTTCTTAATCTTT			alr4554	Other	[H] Coenzyme transport and metabolism	6-carboxy-5,6,7,8-tetrahydropterin synthase (EC 4.1.2.50) (Queuosine biosynthesis protein QueD)
BA000019.2:4759876-4760426	all3941	all3941		unknown protein	-	13.8114	7.13e-06	0.171	ATATTTTTATAATTAGTTGATAATT				No similarity	NA	All3941 protein
BA000019.2:5998115-5998665	all5025	all5025		unknown protein	+	13.7943	7.23e-06	0.171	TCATATTCAAATTTACTTAACATTA				No similarity	NA	All5025 protein
BA000019.2:5447212-5447762	alr4553	alr4553		similar to heat shock protein DnaJ	-	13.8114	7.13e-06	0.171	CAAAATTTAAACTTTCTTAATCTTT				Chaperones	NA	Alr4553 protein
BA000019.2:6059280-6059830	alr5086	alr5086		unknown protein	-	13.8114	7.13e-06	0.171	GCTCCTTAATAACTTCTATAGCTTT				No similarity	NA	Alr5086 protein
BA000019.2:6059280-6059830	alr5087	alr5087		unknown protein	-	13.8114	7.13e-06	0.171	GCTCCTTAATAACTTCTATAGCTTT				No similarity	NA	Alr5087 protein
BA000019.2:4759876-4760426	all3942	all3942		hypothetical protein	-	13.8114	7.13e-06	0.171	ATATTTTTATAATTAGTTGATAATT				Conserved hypothetical protein	[D] Cell cycle control, cell division, chromosome partitioning	Copper-containing nitrite reductase (EC 1.7.2.1)
BA000019.2:4642163-4642713	all3842	all3842	ndhC	NADH dehydrogenase subunit 3	+	13.8	7.2e-06	0.171	AATTTTTAACGTATATTTAATATTT				NADH dehydrogenase	[C] Energy production and conversion	NAD(P)H-quinone oxidoreductase subunit 3 (EC 7.1.1.-) (NAD(P)H dehydrogenase subunit 3) (NADH-plastoquinone oxidoreductase subunit 3) (NDH-1 subunit 3) (NDH-C)
BA000019.2:4642247-4642797	alr3844	alr3844		hypothetical protein (ycf48)	+	13.8	7.2e-06	0.171	AATTTTTAACGTATATTTAATATTT			alr3844	Conserved hypothetical protein	[R] General function prediction only	Photosystem II assembly lipoprotein Ycf48
BA000019.2:4641866-4642416	hoxR	alr3843	hoxR	rubredoxin	+	13.8	7.2e-06	0.171	AATTTTTAACGTATATTTAATATTT				Other	[C] Energy production and conversion	Rubredoxin (Rd)
BA000019.2:4236516-4237066	all3515	all3515		unknown protein	+	13.7771	7.33e-06	0.172	GTCAATGAAGAATTTATTAAGAAGC				No similarity	NA	All3515 protein
BA000019.2:1992511-1993061	alr1669	alr1669		similar to chitooligosaccharide deacetylase NodB	-	13.7886	7.26e-06	0.172	GAATTATTAGGTTTTGTAAAGCCTT				Regulatory functions	[G] Carbohydrate transport and metabolism	Alr1669 protein
BA000019.2:1992511-1993061	all1670	all1670		transcriptional regulator	-	13.7886	7.26e-06	0.172	GAATTATTAGGTTTTGTAAAGCCTT				Regulatory functions	[K] Transcription	Transcriptional regulator
BA000019.2:1966341-1966891	all1649	all1649		similar to polyketide synthase	-	13.7714	7.36e-06	0.173	ATCCCGATATTTTTTATAAAGAATT				Other	[Q] Secondary metabolites biosynthesis, transport and catabolism	All1649 protein
BA000019.2:4833216-4833766	asl4014	asl4014		unknown protein	-	13.7657	7.39e-06	0.173	AAACATAAAAAATTCATTAAAATTC			asl4014	No similarity	NA	Asl4014 protein
BA000019.2:4833141-4833691	all4013	all4013		protease IV	-	13.7657	7.39e-06	0.173	AAACATAAAAAATTCATTAAAATTC				Degradation of proteins, peptides, and glycopeptides	[O] Posttranslational modification, protein turnover, chaperones	Protease IV
BA000019.2:4833216-4833766	4833378				-	13.7657	7.39e-06	0.173	AAACATAAAAAATTCATTAAAATTC
BA000019.2:3922467-3923017	alr3246	alr3246		hypothetical protein	-	13.7486	7.49e-06	0.174	TTTCTTTAATAATTATTTCAAACTC				Conserved hypothetical protein	[S] Function unknown	Alr3246 protein
BA000019.2:4052905-4053455	alr3350	alr3350		histone deacetylase/AcuC/AphA family protein	-	13.7143	7.7e-06	0.176	ATTATTTAATGATCTATTAAAGCTT				Nucleoproteins	[Q] Secondary metabolites biosynthesis, transport and catabolism	Histone deacetylase/AcuC/AphA family protein	Synpcc7942_1393
BA000019.2:4465153-4465703	hepB	alr3698	hepB	heterocyst envelope polysaccharide synthesis protein HepB	-	13.6743	7.94e-06	0.176	ATAATTTAAGATTTTATAAAGGCAT	hepB			heterocyst differentiation	[M] Cell wall/membrane/envelope biogenesis	Heterocyst envelope polysaccharide synthesis protein
BA000019.2:5833972-5834522	all4894	all4894		hypothetical protein	+	13.7086	7.73e-06	0.176	ATAAGTCAGGATTTTCTTAAGCTTG				Conserved hypothetical protein	[R] General function prediction only	All4894 protein
BA000019.2:2806257-2806807	apcF	all2327	apcF	phycobilisome core component; ApcF	-	13.68	7.91e-06	0.176	CTTTTTTAAGTATTACGTAATCTTT				Phycobilisome	NA	Allophycocyanin subunit beta-18 (Allophycocyanin subunit B18)
BA000019.2:20107-20657	alr0024	alr0024		hypothetical protein	-	13.68	7.91e-06	0.176	AAGCTTTGAGCTTTTCTAAAGCTGC				Conserved hypothetical protein	[T] Signal transduction mechanisms	Alr0024 protein
BA000019.2:2222430-2222980	alr1860	alr1860		unknown protein	+	13.68	7.91e-06	0.176	ACAAGCTAAGATATACTTAATATTT				No similarity	NA	Alr1860 protein
BA000019.2:4053100-4053650	alr3351	alr3351		hypothetical protein	-	13.7143	7.7e-06	0.176	ATTATTTAATGATCTATTAAAGCTT				Conserved hypothetical protein	[O] Posttranslational modification, protein turnover, chaperones	Alr3351 protein
[truncated: 2,457 more rows]
