# Supplementary material for: Spatio-temporal coherence of circadian clocks and temporal control of differentiation in Anabaena filaments
Source: mSystems. 2023 Dec 11;9(1):e00700-23. doi: 10.1128/msystems.00700-23 (PMC10805033; doi:10.1128/msystems.00700-23)
Supplement: Table S2 — BLASTP analysis of S. elongatus orthologous proteins to Anabaena sp. strain PCC 7120. [file msystems.00700-23-s0003.xlsx]

## Sheet: Sheet1
S. elongatus query gene name	Anabaena sp. strain PCC 7120	gene name	gene name	% identity	alignment length	mismatches	gap opens	q. start	q. end	s. start	s. end	evalue	bit score	% positives
Synpcc7942_1572	WP_010995745.1	alr1576		21.635	624	356	22	2	527	13	601	4.52e-11	63.2	36.86
Synpcc7942_0244	WP_010995444.1	all1272		24.144	584	332	21	142	700	125	622	4.31e-18	87.4	39.21
Synpcc7942_2254	WP_010994612.1	alr0436		30.353	481	243	16	11	423	11	467	2.41e-42	154	44.91
Synpcc7942_0846	WP_010996862.1	alr2709		31.915	141	83	4	24	152	32	171	1.35e-15	73.2	48.94
Synpcc7942_1753	WP_010999535.1	asr8541		33.898	59	38	1	96	154	3	60	1.39e-06	41.6	54.24
Synpcc7942_0657	RUR81034.1			91.803	61	4	1	43	103	1	60	1.06e-36	117	96.72
Synpcc7942_0469	RUR86249.1			70.113	532	159	0	1	532	20	551	0	799	83.65
Synpcc7942_0095	WP_010994306.1		rpaA	92.241	232	18	0	3	234	2	233	3.03e-161	444	96.98
Synpcc7942_1548	WP_010994881.1	all0706		35.873	315	184	9	51	353	4	312	2.5e-53	179	55.56
Synpcc7942_0467	WP_010998319.1	all4180		36.869	198	119	3	71	266	56	249	1.65e-37	131	55.56
Synpcc7942_1974	WP_010997549.1	alr3399		44.403	268	126	7	8	264	9	264	3.17e-56	180	58.58
Synpcc7942_1647	WP_010996206.1	alr2045		41.667	48	24	1	61	108	71	114	0.00012	40.8	60.42
Synpcc7942_0156	WP_044521120.1	alr1900	glmM	44.828	58	25	3	88	145	114	164	0.000356	41.2	62.07
Synpcc7942_1802	WP_010995134.1		ycf55	31.818	572	318	12	4	517	5	562	1.37e-73	243	51.57
Synpcc7942_0558	WP_010997410.1	all3259		45.933	209	107	3	1	204	1	208	2.42e-58	180	62.2
Synpcc7942_2387	WP_010995537.1		cytM	40	45	24	1	560	601	33	77	0.004	35.8	53.33
Synpcc7942_2394	WP_010994429.1	alr0252		44.592	601	274	8	1	549	1	594	4.57e-136	408	62.23
Synpcc7942_1150	WP_010999114.1	all4988		48.387	62	32	0	156	217	64	125	2.65e-12	62	62.9
Synpcc7942_1573	WP_010997977.1	all3836		45.174	259	140	1	1	259	1	257	3.2e-75	228	63.32
Synpcc7942_0465	WP_010995704.1	alr1535		44.444	243	124	4	1	240	1	235	9.13e-65	199	63.79
Synpcc7942_0369	WP_010999808.1	all7255		51.351	37	18	0	38	74	5	41	0.004	37.7	67.57
Synpcc7942_0017	WP_010998901.1	all4771		45.355	183	100	0	2	184	3	185	2.28e-57	177	68.85
Synpcc7942_2597	WP_010998825.1	all4694		56.494	154	66	1	1	154	1	153	3.34e-60	181	72.73
Synpcc7942_0482	WP_010994893.1	alr0718		51.429	560	268	2	30	588	47	603	0	607	73.04
Synpcc7942_1622	WP_010995909.1	all1741		59.203	853	310	6	4	820	11	861	0	1001	73.15
Synpcc7942_0018	WP_010998250.1	alr4111	glyS	61.073	727	271	2	1	727	1	715	0	900	74.69
Synpcc7942_0847	WP_010997480.1		pilT	44.699	349	191	2	5	353	83	429	1.63e-98	297	64.76
Synpcc7942_1754	BAB76234.1	asr4535		69.767	43	13	0	4	46	8	50	9.44e-15	59.3	76.74
Synpcc7942_0243	WP_010997892.1	alr3751	hemH	54.545	44	19	1	4	47	345	387	5.01e-11	52.8	77.27
Synpcc7942_2248	WP_010998076.1	asr3935	hup	52.809	89	42	0	1	89	1	89	5.82e-32	105	77.53
Synpcc7942_0891	BAB76007.1	alr4308		67.059	85	28	0	1	85	9	93	2.5e-39	125	77.65
Synpcc7942_0466	WP_010997898.1			30.144	418	220	15	239	607	293	687	5.25e-42	161	48.09
Synpcc7942_1746	WP_010997941.1		sigE	67.508	317	103	0	4	320	11	327	4.12e-155	435	82.65
Synpcc7942_0556	WP_010997411.1	alr3260		66.379	232	78	0	1	232	1	232	3.34e-111	317	78.45
Synpcc7942_0012	WP_010998932.1	all4802	rpsF	70.652	92	27	0	6	97	5	96	7.7e-40	126	79.35
Synpcc7942_0245	CAC41000.1	all2566	gap1	65.506	316	107	1	9	324	1	314	4.25e-156	439	79.75
Synpcc7942_0004	WP_010997795.1	all3651	purF	69.478	498	144	2	1	491	1	497	0	716	80.72
Synpcc7942_2487	WP_010998459.1	asr4321	ndhO	64.179	67	23	1	5	70	3	69	1.85e-28	95.1	82.09
Synpcc7942_1803	WP_010995131.1	alr0957		69.014	142	43	1	1	141	1	142	7.78e-72	210	82.39
Synpcc7942_0468	WP_010998320.1	asl4181		68	75	24	0	2	76	3	77	1.75e-32	105	82.67
Synpcc7942_1849	AAA22047.1	all1692	sigC	71.35	363	102	2	36	397	54	415	2.42e-180	506	83.47
Synpcc7942_1393	WP_010997501.1	alr3350		71.287	303	87	0	1	303	1	303	7.42e-165	458	83.5
Synpcc7942_2395	WP_010997083.1	asr2932		67.47	83	27	0	1	83	1	83	2.52e-42	130	85.54
Synpcc7942_2306	WP_010998774.1		dnaJ	34.694	49	30	2	144	191	10	57	0.003	35.8	65.31
Synpcc7942_1621	WP_010998043.1	all3902		74.609	512	128	2	1	511	1	511	0	802	85.55
Synpcc7942_2596	BAB76793.1	all5094		73.451	339	86	2	1	337	12	348	0	512	86.14
Synpcc7942_0464	WP_010999193.1	alr5067		72.072	111	31	0	3	113	5	115	1.53e-53	161	87.39
Synpcc7942_1999	WP_010998162.1	asl4022	rbpD	75	84	21	0	1	84	1	84	2.73e-44	136	88.1
Synpcc7942_0171	WP_010998551.1	alr4416		77.09	323	74	0	45	367	1	323	0	536	88.85
Synpcc7942_0463	WP_010999194.1			62.264	159	59	1	1	158	1	159	8.53e-74	216	80.5
Synpcc7942_1976	WP_010998098.1	alr3957	ndhD2	79.079	521	106	2	1	520	1	519	0	845	89.06
Synpcc7942_1216	WP_010997037.1	alr2886	kaiC	81.151	504	95	0	12	515	11	514	0	869	91.67
Synpcc7942_1217	WP_010997036.1	alr2885	kaiB	87.629	97	12	0	4	100	5	101	9.79e-58	171	94.85
Synpcc7942_1557	WP_044523203.1			47	300	140	4	18	300	9	306	1.86e-85	257	67
Synpcc7942_1757	WP_084789136.1			58.182	55	23	0	33	87	1	55	1.25e-20	75.9	78.18
Synpcc7942_1575	WP_096637202.1			37.482	691	369	13	19	661	7	682	1.38e-132	404	53.69
Synpcc7942_2308	WP_199315938.1			56.983	358	152	2	14	369	1	358	5.39e-146	416	70.67
Synpcc7942_1337	WP_206756488.1			52.941	51	24	0	1312	1362	10	60	2.33e-10	57.4	76.47
